# Supplementary material for: PROTEIN TARGETING TO STARCH Is Required for Localising GRANULE-BOUND STARCH SYNTHASE to Starch Granules and for Normal Amylose Synthesis in Arabidopsis
Source: PLoS Biol. 2015 Feb 24;13(2):e1002080. doi: 10.1371/journal.pbio.1002080 (PMC4339375; doi:10.1371/journal.pbio.1002080)
Supplement: S1 Data — (TXT) [file pbio.1002080.s001.txt]

>Ricinus communis XP 002534033.1
--------------------------------------------------
--------------------------------------------------
--------------------------------------------------
--------------------------------------------------
--------------------------------------------------
-----------ME----IGA---TRCFISRQVPWFSWS------------
-----SRMLDWKCIHKLPSNV-----KTSCPRLSHPFQGSSTKAWLSQEF
------------------------------------WRTYAMPVSLEESS
ST-------QLEDEEKA-------------------------------SD
ASPGD--ARPLSSD-ELKLLLADSERDKLVKKLSEANQHNRLLKRQLHAK
ED------SLVNFKSELAVVEHDIQALVTLAEEIAQSVIPEG---SRKIN
GKYIQSHLLSRLQVVREKLKEQIKDIDAAQSKEVHLFWCGMAENVQVMGT
FDGWSQGEHLSPEY----DGSFTKFTTTLLLRPGRYEIKFLVDGEWQLSA
EYPTVGEGLTQ-NNLLIVE------
>Manihot esculenta cassava4.1 012932m
--------------------------------------------------
--------------------------------------------------
--------------------------------------------------
--------------------------------------------------
--------------------------------------------------
-----------MK----IGT---TMCCNGRKVPWFSWS------------
-----LQMLDWKSIQKLHYNVIACNVKMSHPRLSYLHPGSATKKWMSREF
------------------------------------WRTSTMPIDLGDSS
SI-------QTEDEENG-------------------------------ST
GSSEDLLAQPLSSD-DLKALLADSEREKLMKKLSEANQHNRFLKRQLHVK
ED------ELVNWKNELAVMELEIQALVKLAEEIAQSDIPEG---SRKIN
GKYIQSHLLSRLEAVHERLEEQIKDIDAVQSKEVHLFWCGMAESVQVMGS
FDGWSLGEHLSPEY----DGSFTKFTTTLMLRPGRYEIKFLVDGEWQLSP
EYPTVGEGLTE-NNLLVVG------
>Populus trichocarpa XP 002301700.1
--------------------------------------------------
--------------------------------------------------
--------------------------------------------------
--------------------------------------------------
--------------------------------------------------
-----------M--------------------------------------
--------------------------------------------------
--------------------------------------------------
--------------------------------------------------
--------------------------------------------------
ED------ALVNFKSELAVMELEIQALVTLSEEIAQYEIPEG---SRKIN
GKYVQSHLLSRLRVLQEKLKEQIKDVDAAKSKEVSLFWCGMAESVQVMGS
FDGWSQGEHLSPEY----DGSFTKFSATLMLRPGRYEIKFLVDGDWQLSP
EYPTIGEGLTE-NNLLIVE------
>Vitis vinifera XP 002275302.1
--------------------------------------------------
--------------------------------------------------
--------------------------------------------------
--------------------------------------------------
--------------------------------------------------
-----------MEC-HMIGI---SRGCPENQVSWFSWK------------
-----STNLDWEDVRGLRCNVTRWNLRVGSQKCAITCQAFVGKQSMHQKL
------------------------------------WRTYSMPINLDKES
SSP--FSQDYSSDNENA-------------------------------SE
DSPEELLDQPLGSD-ELKTLLVDSERTKLIKKLSEANQQNRILKRQLYIK
ED------ALVNFKSELAVMELEVQALVSLAEEIAKSGIPKG---SRKIN
GKYIQSHLHSRLEAVHEKLKEQIKDVDAVQSKEVSIIWCGMAESVQVMGT
FDGWSQGEHLSPEY----TGSFTKFSTTLMLRPGRYEIKFLVDGEWQLSP
EFPTVGEGLME-NNLLIVK------
>Fragaria vesca subsp. vesca XP 004307121.1
--------------------------------------------------
--------------------------------------------------
--------------------------------------------------
--------------------------------------------------
--------------------------------------------------
-----------MD----ISS---TSCCLEKQVLWLSSKN-----------
-----SRKLDWKIMHSPPYTVTAWNLKLGYQRLIKS-QVFTGRHSLNHVL
------------------------------------WRRYSIPISMEQSS
SV-----PAEAYGSNDD-------------------------------VK
DSGQEVLAQSLTSN-ELKSLLADSERTKLLRKLSEANQQNRFLKRQLHVQ
ED------ALVKFKSELAVIELEIQALVALAEENAKSVIPVG---SRKIN
GKYIPSHLLSRLAAVHEKLKEQIKDVDAAQSKEVSVFWCGMAENVQVMGS
FDGWSQGENLSPHY----TGSFTTFSTTLVLRPGRYEIKFLVDGEWKLSP
EFPTVGEGLMR-NNLLVVE------
>Arabidopsis thaliana NP 568573.2
--------------------------------------------------
--------------------------------------------------
--------------------------------------------------
--------------------------------------------------
--------------------------------------------------
-----------MG-------------CVPRIEFGCSSQ------------
-----SLTLSWNLRA---WNLCRLNTISHFQKLPYPLVASTRKHYKNSLL
------------------------------------LKRFLVGVGTEESS
----------------L-------------------------------SE
DLLDESLSRPLTSD-ELKSLLIDTERSKLVKKLSEANQQNRFLKRQ----
EH------EITNIKTELALMELEVQALVKLAEEIANLGIPQG---SRKIS
GKYIQSHLLSRLDAVQKKMKEQIKGVEAAQSKEVHVFWIGMAESVQVMGS
FDGWSQREDLSPEY----SALFTKFSTTLFLRPGRYEMKFLVDGEWQISP
EFPTSGEGLME-NNVLVVE------
>Arabidopsis lyrata XP 002868699.1
--------------------------------------------------
--------------------------------------------------
--------------------------------------------------
--------------------------------------------------
--------------------------------------------------
-----------MG-------------CVPRIGFGCSSE------------
-----NLTLSWNLRA---WNLGRLTTISHFRKLPYPLVASTRNHYKNSLL
------------------------------------LKRFLVGVGTEESS
----------------L-------------------------------SE
DSLDESLSRPLTSD-ELKSLLIDTERSKLVKKLSEANQQNRFLKRQLKTQ
ED------EITNIKSELALMELELQALVKLAEEIANLGIPEG---SRKIS
GKYIQSHLLSRLDAVQKKLKEQIKDVEAAQSKEVHVFWIGMAESVQVMGS
FDGWSQCEDLSPEY----TALFTKFSTTLFLRPGRYEMKFLVDGEWQISP
EFPTSGEGMME-NNVLVVE------
>Cucumis sativus XP 004145836.1
--------------------------------------------------
--------------------------------------------------
--------------------------------------------------
--------------------------------------------------
--------------------------------------------------
-----------ME----ICA---PRTCLDNQVLLSSKN------------
-----ATKLKREKLNNPSCNIATWSFRTGSCKLIHSHEPSVITHPQTYQI
------------------------------------LKRYSLPVTSEESS
TQS-EDLSTDEE------------------------------------EI
VSAEELLAQPLSSE-QLNALLADSERDRLVKKLSHANQQNRLLKRQLHVK
DE------DLVNCKTELAALDHDIQGLIKLAEEIAQSGIPER---TRKIN
GKYIQSHLLTKLEAVHKKIMDQIKDVDLVQSKEVPLFWYGMAENVQVMGT
FDGWSVGEDLSPEY----TGAYSKFSTTLRLRPGRYEIKFLVDGEWQLST
EFPTVGEGLME-NNLLVVE------
>Cucumis sativus XP 004167270.1
--------------------------------------------------
--------------------------------------------------
--------------------------------------------------
--------------------------------------------------
--------------------------------------------------
-----------MA-------------------------------------
--------------------------------------------------
--------------------------------------------------
-------------------------ALI-------------------RAS
TAAATVALKLMVVP-SLNALLADSERDRLVKKLSHANQQNRLLKRQ----
DE------DLVNCKTELAALDHDIQGLIKLAEEIAQSGIPER---TRKIN
GKYIQSHLLTKLEAVHKKIMDQIKDVDLVQSKEVPLFWYGMAENVQVMGT
FDGWSVGEDLSPEY----TGAYSKFSTTLRLRPGRYEIKFLVDGEWQLST
EFPTVGEGLME-NNLLVVE------
>Amborella trichopoda ERN05494.1
--------------------------------------------------
--------------------------------------------------
--------------------------------------------------
--------------------------------------------------
--------------------------------------------------
-----------M--------------------------------------
--------------------------------------------------
------------------------------------WLAYV---------
--------------------------------------------------
---------------LLNALLTDTVRANLTKKLSDANQHNRYLKRQLQVK
ED------ALLKFKSDLALMELELESLVGLTEEVTKAGIPPG---TRKIG
GKYIHSHVLSKLQVLRDKLKEQIKDIDAVKFHDVELVWYGMAEDVQVMGS
FDGWSQGEHMSAEY----TGGFTKFSTTLKLRPGRYEIKFLVDGEWHLSP
EFPTTGEGLLK-NNLLIME------
>Cicer arietinum XP 004503137.1
M-------------------------------------------------
--------------------------------------------------
--------------------------------------------------
--------------------------------------------------
--------------------------------------------------
-----------ME----ISI---AKCHLEAQGIFFTNI------------
-----LRTIGREISQKLPCNVASLNSRRDFNRLASSYQTFTAVYPRRPFL
------------------------------------CSTRSMQTRLEESA
SLQ---FGDNPNADMD--------------------------------AS
TDEDETLSQALNNE-QIIALLADTERAKLTKKLSEANQQNRFLKRQLYIK
ED------ALVKFKSELAVLELEVQALVRLAEEIPKCGIPEG---SRKIN
GKYIQTHLVARLQAVHEQLKEQIKGVDAVQSKEVSVFWIGMAESVQVMGS
FDGWSQGEHLSPEY----TGSYTRFSTTLMLRPGRYEIKFLVDGEWHLSQ
ELPVTGEGLTK-NNLLIVE------
>Glycine max XP 003552977.1
--------------------------------------------------
--------------------------------------------------
--------------------------------------------------
--------------------------------------------------
--------------------------------------------------
-----------ME----ISI---ARSHLETQGIFFSNI------------
-----SRTIGWESIRKLPCNVAAQGSRRDFHRLASSCQAFTAVYPRRSFI
------------------------------------CRANSMPISLQESA
SY-----GDNSIEDEDP-------------------------------YT
DLEEEALAKPPTSE-QIMTLLADTQRAKLTKKLSEANQQNRFLKRQLNVK
ED------ALVKFKSELAVMELEIQALVRLAEEIAQCGIPEG---SRKIN
GKYIHSHLVARLEAVNELLKEQIKDVDAAQSKEVSVFWVGMAESVQVMGT
FDGWSQGEHLSPEY----TGSYTRFSTTLLLRPGRYEIKFLVDGEWKLSP
EFPIIGEGLTK-NNLLVVE------
>Glycine max XP 003538396.1
--------------------------------------------------
--------------------------------------------------
--------------------------------------------------
--------------------------------------------------
--------------------------------------------------
-----------ME----ISI---ARSHLETQGIFFSNV------------
-----SRTIGWESTKKLPCNVASQSSRWDFHRLASSHQAFTAVYPRRPFI
------------------------------------CRANSMPISLQESA
SY-----GDNSIEDEDP-------------------------------ST
DLEEETLAKPPTSE-QIMALLADTQGAKLTKKLSEANRQNRFLKRQLNVT
ED------ALVKFKNELAVMELEIQALARLAEEIAQCGIPEG---SRKIN
GKYIHSHLVARLEAVNEQLKEQIKDVDAAQSKEVSVFWVGMAESVQVMGT
FDGWSQGEHLSPEY----TGSYTRFSTTLLLRPGRYEIKFLVDGEWHLSP
EFPIIGEGLTK-NNLLVVE------
>Solanum lycopersicum XP 004231983.1
--------------------------------------------------
--------------------------------------------------
--------------------------------------------------
--------------------------------------------------
--------------------------------------------------
-----------MDCNLLNSLG--QTC------------------------
-----FPRFKVENIDGVRGNMTSYKSRIGFCRMH-----TLFSVPNWKLS
I-------------------------------PCTSWKIFCAPEN-----
------SLVVSEKIEDA-------------------------------GL
SDPEQVPEQPLRTE-ELKLLLADAERSKLLKKLSEANRYNRLLKRELQAK
ED------AMVNFKSELSVTELEIQALARLAEEIAKSAIPAG---SRKIK
GRYIQSHLFSRLEAISEKLKEQIKGVEAVQAKEVPLSWVGVAESVQVMGS
FDGWSQGEHLSPEY----TGSYMNFSATLFLRPGRYEIKFLVDDEWKLSP
ELPTTGEGLTK-NNLLVVE------
>Zea mays NP 001132796.1
--------------------------------------------------
--------------------------------------------------
--------------------------------------------------
--------------------------------------------------
--------------------------------------------------
-----------MEC-LTTSF---PRNVGKEY--ICSSK------------
-----LVSGNQWIPKRICCYVSCSTNSSRCHKF------TDVACPMSPVI
R-------------------------------KRLRWRCFAASLNLEDGP
APS-DSTSSSSEQTTDADGTT---------------------------NG
DVSENLLSRKPSSD-ELKALLADSERSRLLRRLSEANQYNRFLKRQLQIK
DD------AVVKFKGELAVLELEMQALVGLAEEVANFDVPLG---SRKIN
GKYIQSHLLSRLEAVHDKIMEQVKSVDALKTQEIPVYWIGMAENVQIMGS
FDGWSQGEAMSMEY----SGDYGRFSATLKLRPGRYEIKFLVDGEWRLSP
EYPTAGDGLTQ-NNILVVE------
>Setaria italica XP 004951959.1
--------------------------------------------------
--------------------------------------------------
--------------------------------------------------
--------------------------------------------------
--------------------------------------------------
-----------MEC-LTASF---PRNVGKEHNFVCSSK------------
-----LGSENQWVPRRICCYVPSSTNSSQQHKF------TTTTYPMSPTI
G-------------------------------RRSRWRSFAASLNLEDGP
APS-DSTSS---------------------------------------DG
DASENPLSQKLSSD-ELKSLLADSERSKLLRRLSEANQYNRFLKRQLQLK
DD------AVVKFKSELAALELELQALVGLAEEIANFDVPLG---SRKIN
GKYIQSHLLSRLEAVHGKVMDQIKDVDSLKPQEISVYWVGMAENVQIMGS
FDGWSQGETMSREY----SGDYGRFSATLKLRPGRYEIKFLVDGEWRLSP
EYPMAGEGLTQ-NNIIVVE------
>Oryza sativa Japonica Group NP 001045821.1
--------------------------------------------------
--------------------------------------------------
--------------------------------------------------
--------------------------------------------------
--------------------------------------------------
-----------MEC-LTTSF---TRNPGREYNLICPSE------------
-----ALSEKQRIQRRVLCYFPASTNSRRCRKF------TTMAYPVSPIA
G-------------------------------RRSNWRSFAASLNLEDGP
ASS-DSTSSPSEQTSDG-GEV---------------------------YG
DPSENLNSRKLKSD-ELKSLLADSERSKLLKKLSEANQYNRFLKRQLQMK
DN------DVVKFKSELAVMELELQALVALAEEIANFDVPSG---SRKIN
GKYIQSHLLTRLEAVHDKVMEQIKDVDSLKHQEISVFWVGIAENVQIMGS
FDGWSQGEAMSMEY----SGYQARFSATLNLRPGRYEIKFLVDGEWRLSL
EYPIDGEGSMQ-NNILVVN------
>Brachypodium distachyon XP 003570891.1
MEQSFKLNPHATPFVPASKSSFTESLKEKKVPEKQVDETADKFAGYELPD
SLSFDDYAESLGKINICAESSSKEDAAGRAVAPSQYKGSDADYHLAMVQA
ISLRFPDVSADFILEALKVHAFDAESTIEMLSNLQSTQIVISSVKLMALI
SLLKYQESRLSSSPITLRQKENSSATPDSIPLTCLGLGVIDRVIGRSEQL
GKSVAATSRSAQNCELLLLPAPLPIPPLQPPPFDLQGPNPNPKRASGIRR
EVWFQ---GIAMEF-LTASFAPSSRNAGREYKFTCQNK------------
-----SVREKQWIPGRVLCCLATSTNPGQCCKF------TAVAYPVSPVP
G-------------------------------RRSRWRSFAASLNLEDGP
APS-NSTPSSSEQT------------------------------------
-------SERLTSD-KLKSLLADSERSKLLRKLSEANQYNRFLKRQSQIK
DD------AVVKFRSELAVLELELQTLVGLAEEIANFDVPSG---SRKIN
GKYIQSHLLSRLEAVHDKVMLQIKDVESLRPREIAVYWVGMAENVQIMGS
FDGWSYGESMSREY----SGDYARFSATLRLRPGSYEIKFLVDGEWKLSS
EYPIAGEGLTQ-NNKLVVA------
>Physcomitrella patens subsp. patens XP 001759342.1
MAPLVETNSW----------------------------------------
--------------------------------------------------
--------------------------------------------------
--------------------------------------------------
--------------------------------------------------
-----------MQGHLVVYLGVLIEDHAEKVDLGFNDYGHV---------
-----SCKQKYKISRR-----------------------ESLAAPGQHRT
T---------------------------FSILRR--PKTLSATRPLVQSS
CTQNDDSVVLRERSGDN-SSK---------------------------DA
TSQRNPLSSELTSTIELGFMLKNKGKLQLLNKLSVANQYIRQLQHDLRDK
EE------ALVKTRSELSAMQMELQVLVRILHEIGRQGIKPG---TQKIN
GRYIHSHLASRLEEMQRIVQERIKDADQVRVRRIDLVFYGMAEDVQVMGS
FDGWTRGEQMSPEN----TGTFTKFTTSIKLRPGQYEIKFLVDGEWQLSP
ELPTVGEGLTM-NNMIIVDGY----
>Physcomitrella patens subsp. patens XP 001756124.1
--------------------------------------------------
--------------------------------------------------
--------------------------------------------------
--------------------------------------------------
--------------------------------------------------
--------------------------------------------------
--------------------------------------------------
--------------------------------------------------
--------------------------------------------------
-------------------------RSKLLGKLSEANQYISHLQYELQLK
ED------SLTDTGKELSAMEMELQVLIDMAQEISGQIIKPG---SRKIN
GLDLHSYLVARLEEMQKVLHERIKDAKQVQTRSIDLVYCGKAEDVQVMGS
FDGWTRGKRLSPAG----SGTSNKFTTTIDLRPGRYEIKFLVDGEYQMSP
DLPTVGEGLVM-NNLLVV-------
>Chlamydomonas reinhardtii XP 001694419.1
MLSGLL--------------------------------------------
--------------------------------------------------
--------------------------------------------------
--------------------------------------------------
--------------------------------------------------
---------GRAAPAAPSSRNVQIAPQTPRAP------------------
-----LRASGQIHAQP---------TTSANTVTSEARSAGSASTSGRSLS
AKDK------------------------LAMLDKAKEKRLEA--------
------------LTQDG-YNP---------------------------YK
TGAPG-IVDVRLYH-AAVES-----QKRMSTKLSEANAQMTLMERRMEET
TK------DLQDAAAFLKKVAMEFGTTSRLVESTA-AAVRFG---VDKED
AVAKLVKLCERLEALEKTVQDQRAAFAKRVPKKVPVAWVGVASEVKLMGD
FDSWTRGFELSAANI-DSDGVIKTFEAEVPLLPGRYRAKFLVDGGWRLAS
DWPTENDELGETNNILIVQPMPL--
>Volvox carteri f. nagariensis XP 002955686.1
--------------------------------------------------
--------------------------------------------------
--------------------------------------------------
--------------------------------------------------
--------------------------------------------------
-----------MQACNPNCLHARVDPKC----------------------
------NCSYGLHAQSRPFQVG--VCRSNPPSLAEVHSSNVASSSGRSLS
AKEK------------------------LSLLDKAKERRLEA--------
------------LSQDG-LTP---------------------------YR
SGAPG-IVDVRLYQ-SAVES-----QKRMSAKLAEANAHVSYLERRIEEA
NK------DLQDAAAFLKKVSMEFGTTSRLVESTA-AAVRFG---VDKED
AVAKLVKLCERLETLEASLQAQRTAFAKRVPKRVPVAWVGVASEVRLMGD
FDGWTRGFELSAASI-DSDGVIRTFEADLPLLPGRYKVKFQVDGGWRLAS
DWPTENDELGETNSILVVQ------
>Coccomyxa subellipsoidea C169 XP 005645175.1
MA------------------------------------------------
--------------------------------------------------
--------------------------------------------------
--------------------------------------------------
--------------------------------------------------
--------------------------QAARAQV-----------------
-----LRRMGQEQVPE----------------------------------
-KASRQQL--------------------LQHLQEARERSRRLQDSLRGNA
VRL--AIAAQPAPGRDL-PTL---------------------------HK
QFDPGAFVDRKVYD-QLRAS-----RNRLSKQLSERNRDLLFLEQRLDER
EQASLEGPDLVAAAAALEKLRKEAEAAKQLAEKSA-AAHTYG---VDRAA
DRKNATLVLTRLTQLQNAFSTEIQALDARVPRQVPIAWFGVASEVRLMGS
FDGWTRGVDLSADDI--SDSVFTRFEATVLLLPGEHQVKFLVDGNWRLAP
HWPAVTNALGDTNNVFAVM------
>Micromonas sp. RCC299 XP 002507520.1
MT------------------------------------------------
--------------------------------------------------
--------------------------------------------------
-----LTTSLSGTPLLYWT-------------------------------
------------------------------------------KRCTFAKG
NYRSSGGNYRQLEDKGSRNRR-NYKTEGHRSRFIHDPREMALVGKSTAPL
RGDGLSHGASEMDENQAPADVTLQDSKVRPKNPTFRRRVEDAAATLRSGK
STQQRRRISTNAAD-----FHAMHVKGPTEVSQQTTWQSSTTAASLRSSK
------RGSEAFPRSSL-LSS---------------------------PE
NNDQMAASQRRLFE-QMVTL-----RTRLNERLAASNKFAKYLESTLKTR
DK------DIKHANERLVAAMLEIESLKHIAKEAVEAVEDEK---MSRTQ
IAGRLDTLTKRLDLMHAALRRDVQDIDAACIKSVPIRWVGMASDIRIMGS
FDHWTKGVAMSPEFI---EGGNNVFVADLMLVSGTYEIKFVVDGIWQTAP
EWATTGDGLGA-NNLLVVE------
>Micromonas pusilla CCMP1545 XP 003056174.1
MTSEALTSSHSV--LPIFK---------RHSPASKI------LARYSL--
-----------------AEPSSS---------------------------
--------------------------------------------------
-----LSARCASLPVTHRT-------------------------------
-------------------------------------PNRCRQRCRLAPS
EVTFAIG--RQLQTSGQVCLA-NTCTKNRRA------------------Y
RNNLVAYCVTDENTSDI----------SRPDSDTFKKRVAAAAAALRSGQ
ANESRRKT--------------------ISFLDQASENGSTENVPMRVGK
VKL---PSDKKSTKSDL-LTPL--------------------------SE
NEEQMAASQRRLFD-QMVTL-----RTRLNERLAASNKFAMFLESTLATR
DK------DIKHANERLVAALLEIESLKHIAIEAVEAAESES---KTKEQ
VVARLDTLTKRLDLMHSALRRDVKNIDAACIKCVPIRWVGMASDIRIMGS
FDNWTKGIAMSPEFI---EGGNNVFVADLMLTSGTYEIKFVVDGIWQTAP
EWATTGEGLGA-NNLIVVE------
>Bathycoccus prasinos CCO17840.1
MSRRI---------------------------------------------
--------------------------------------------------
--------------------------------------------------
--------------------------------------------------
-------------------------------------GRREKKKSALISQ
SSSFLND--DEEEFQRRRQRQ-RGRNENARS-------------------
KTNALSSSSSSSSSNNSNSNTDF-DDRVEEASMAVERAEELAAQAEAKLK
ALDVKMSSSSSSDDDDDDDENEEKSSSRVQELKKSLEEMKQANLELRKKK
GKAASSSSSSSSSKSSS-STPVSRLAAIEREEKEEEEKKKGVANNADVDN
TNNFGGGSQRRLYD-QMLTL-----RTRLNERVASSNAFAKYLEKTLLTR
DD------DLKRANELLYGAAKESGELLRLIRDAQNDIAKSGDDPTRRAR
GEQKLEKFVNRLQLVESTLTKNAKEIDSTVVRTVPVEYHGIASDVIMMGD
FDGWTRGIQLYPSFV---EGGSSTFTGEARLPPGTYLVKFKVDGEWRLAR
EWPSSGEGFDA-NNVLTVM------
>Ostreococcus lucimarinus CCE9901 XP 001422407.1
--------------------------------------------------
--------------------------------------------------
--------------------------------------------------
--------------------------------------------------
--------------------------------------------------
--------------------------------------------------
--------------------------------------------------
--------------------------------------------------
--------------------------------------------------
----------------MITL-----RTRLNERVAKANAFAKFLEKTLVER
DA------DLVNARRALARAAMEAETLRGLAEDARRGNG-----------
---APDALIARLDRMAKALKEDADDADAHCLRQVPVAWQGNASDVRLMGS
FDDWTRGFHLSPEWHGHGDGMSDTFACTCLLPPGTYEVKFLVDGEWRTTD
DWKTVGEGFER-NMLLEVR------
>Ostreococcus tauri XP 003084473.1
--------------------------------------------------
--------------------------------------------------
--------------------------------------------------
--------------------------------------------------
--------------------------------------------------
--------------------------------------------------
--------------------------------------------------
------------------------------XXSSSSSSSPTASASASASS
------SGSSSSSASSA-VTP-----------------------------
-------PQRSMID-QMITL-----RTRLNERVSKANAFAKFLEKTLLER
DD------DLSRARRALANAARETETLRAMASDMKRTQS--------ETS
DARSLDALIARLDRMGKALREDAADADGAVLREVPVIWQGNASDVRLMGS
FDDWTRGIHLSPEWHGHGDGMSDTFTATVALVPGVYEVKFLVDGEWRTTD
DWPTKGEGFDR-NMLLEVR------
