# Supplementary material for: PROTEIN TARGETING TO STARCH Is Required for Localising GRANULE-BOUND STARCH SYNTHASE to Starch Granules and for Normal Amylose Synthesis in Arabidopsis
Source: PLoS Biol. 2015 Feb 24;13(2):e1002080. doi: 10.1371/journal.pbio.1002080 (PMC4339375; doi:10.1371/journal.pbio.1002080)
Supplement: S2 Data — (XLSX) [file pbio.1002080.s002.xlsx]

## Sheet: Data S2
		Gene of Interest	Reference Gene
		GBSS	PP2A	Relative Expression (GBSS relative to PP2A)
Genotype	Replicate	Median Ct	Median Ct	Relative Expression	Average	SE	p value
WT	1	19.04	24.2615	273.011
	2	18.9793	24.4483	331.763
	3	18.8199	24.4328	368.19
	4	19.198	24.3322	257.451	307.604	25.7654
ptst-1	1	19.1069	24.1581	239.189
	2	19.2504	24.3443	250.192
	3	19.7838	24.9251	270.351
	4	19.0366	24.043	229.518	247.312	8.76398	0.096855
		* Median Ct was taken from three technical replicates					Two tailed t-test between WT and ptst
							Not significant
						Mean PCR efficiency (calculated with LinRegPCR)
					GBSS	2.079
					PP2A	2.238
		Primers used
		GBSS	fw	TGGCATCTACTGGTGGAC
			rv	CACAACTTCACACTTGACG
		PP2A	fe	TAACGTGGCCAAAATGATGC
			rv	GTTCTCCACAACCGCTTGGT
