# Supplementary material for: PROTEIN TARGETING TO STARCH Is Required for Localising GRANULE-BOUND STARCH SYNTHASE to Starch Granules and for Normal Amylose Synthesis in Arabidopsis
Source: PLoS Biol. 2015 Feb 24;13(2):e1002080. doi: 10.1371/journal.pbio.1002080 (PMC4339375; doi:10.1371/journal.pbio.1002080)
Supplement: S3 Data — (XLSX) [file pbio.1002080.s003.xlsx]

## Sheet: Alignment
AtSS2	Q	K	G	V	D	L	I	A	E	A	V	P	W	M	M	S	Q	D	V	Q	L	V	M	L	G	T	G	-	-	-	-	-	R	P	D	L	E	E	V	L	R	Q	M	E	H	Q	Y	R	D
AtSS1	Q	K	G	I	D	L	I	Q	T	A	G	P	D	L	M	V	D	D	I	Q	F	V	M	L	G	S	G	-	-	-	-	-	D	P	K	Y	E	S	W	M	R	S	M	E	E	T	Y	R	D
AtGBSS	Q	K	G	S	D	I	L	V	E	A	I	S	K	F	M	G	L	N	V	Q	M	V	I	L	G	T	G	-	-	-	-	-	K	K	K	M	E	A	Q	I	L	E	L	E	E	K	F	P	G
AtSS3	Q	K	G	I	H	L	I	K	H	A	I	W	R	T	L	E	R	N	G	Q	V	V	L	L	G	S	A	P	D	P	R	I	Q	N	D	F	V	N	L	A	N	Q	L	H	S	S	H	G	D
AtSS4	Q	K	G	V	H	L	I	R	H	A	I	Y	R	T	L	E	L	G	G	Q	F	V	L	L	G	S	S	P	V	P	H	I	Q	R	E	F	E	G	I	E	Q	Q	F	K	S	-	-	H	D
ClustalW:	*	*	*		.	:	:			*					:			.		*	.	*	:	*	*	:	.								.							.	:	.					.
[truncated: 32 more columns]

## Sheet: Raw output GBSS
COILS: GBSS
Amino Acid	Sequence	Window 14	Window 14 Prediction	Window 21	Window 21 Prediction	Window 28	Window 28 Prediction
1	M	a	0	c	0	e	0
2	A	b	0	d	0	f	0
3	T	c	0	e	0	g	0
4	V	d	0	f	0	a	0
5	T	e	0	g	0	b	0
6	A	f	0	a	0	b	0
7	S	g	0	b	0	c	0
8	S	a	0	c	0	d	0
9	N	b	0	d	0	e	0
10	F	c	0	e	0	f	0
11	V	d	0	f	0	g	0
12	S	e	0	g	0	a	0
13	R	f	0	b	0	b	0
14	T	g	0	c	0	c	0
15	S	e	0	d	0	d	0
16	L	d	0	e	0	e	0
17	F	f	0	f	0	f	0
18	N	g	0	g	0	g	0
19	N	a	0	a	0	a	0
20	H	b	0	b	0	b	0
21	G	c	0.001	c	0	c	0
22	A	d	0.001	d	0	d	0
23	S	e	0.001	e	0	e	0
24	S	f	0.001	f	0	f	0
25	C	g	0.001	g	0	g	0
26	S	a	0.001	a	0	a	0
27	D	b	0.001	b	0	b	0
28	V	c	0.001	c	0	a	0
29	A	d	0.001	d	0	b	0
30	Q	e	0.001	e	0	c	0
31	I	f	0.001	f	0	d	0
32	T	g	0.001	g	0	e	0
33	L	a	0.001	a	0	f	0
34	K	b	0.001	b	0	g	0
35	G	c	0.001	c	0	a	0
36	Q	d	0.001	d	0	b	0
37	S	e	0.001	e	0	c	0
38	L	f	0.001	f	0	d	0
39	T	g	0.001	g	0	e	0
40	H	a	0.001	a	0	f	0
41	C	d	0	g	0	g	0
42	G	a	0	a	0	a	0
43	L	b	0.001	b	0	b	0
44	R	c	0.003	c	0	c	0
45	S	d	0.003	d	0	d	0
46	F	e	0.003	e	0	e	0
47	N	f	0.003	f	0	f	0
48	M	g	0.003	g	0	g	0
49	V	a	0.003	a	0	a	0
50	D	b	0.003	b	0	b	0
51	N	c	0.003	c	0	c	0
52	L	d	0.003	d	0	d	0
53	Q	e	0.003	e	0	e	0
54	R	f	0.003	f	0	f	0
55	R	g	0.003	g	0	g	0
56	S	a	0.003	a	0	a	0
57	Q	b	0.003	b	0	b	0
58	A	c	0.003	c	0	c	0
59	K	d	0.003	d	0	d	0
60	P	e	0.001	e	0	e	0
61	V	f	0	f	0	f	0
62	S	g	0	g	0	g	0
63	A	a	0	a	0	a	0
64	K	b	0	b	0	b	0
65	S	b	0	c	0	c	0
66	S	c	0	d	0	d	0
67	K	d	0	e	0	e	0
68	R	e	0	f	0	f	0
69	S	f	0	g	0	g	0
70	S	g	0	g	0	a	0
71	K	a	0	a	0	b	0
72	V	b	0	b	0	c	0
73	K	c	0	c	0	d	0
74	T	d	0	d	0	e	0
75	A	e	0	e	0	f	0
76	G	f	0	f	0	g	0
77	K	g	0	g	0	c	0
78	I	a	0	a	0	d	0
79	V	b	0	b	0	e	0
80	C	c	0	c	0	f	0
81	E	d	0	d	0	g	0
82	K	e	0	e	0	a	0
83	G	f	0	f	0	b	0
84	M	g	0	g	0	g	0
85	S	b	0	a	0	a	0
86	V	c	0	b	0	b	0
87	I	d	0	c	0	c	0
88	F	c	0	d	0	d	0
89	I	d	0	d	0	e	0
90	G	e	0	e	0	f	0
91	A	f	0	f	0	g	0
92	E	g	0	g	0	d	0
93	V	a	0	a	0	a	0
94	G	b	0	b	0	b	0
95	P	c	0	c	0	c	0
96	W	e	0	b	0	d	0
97	S	f	0	c	0	e	0
98	K	g	0	d	0	f	0
99	T	a	0	e	0	g	0
100	G	b	0	f	0	b	0
101	G	c	0	c	0	c	0
102	L	d	0	d	0	d	0
103	G	e	0	e	0	e	0
104	D	f	0	f	0	f	0
105	V	g	0	g	0	g	0
106	L	a	0	a	0	a	0
107	G	b	0	b	0	b	0
108	G	c	0	c	0	c	0
109	L	d	0	d	0	d	0
110	P	e	0	e	0	e	0
111	P	f	0	b	0	b	0
112	A	g	0	c	0	c	0
113	L	a	0	d	0	d	0
114	A	b	0	e	0	e	0
115	A	c	0	f	0	f	0
116	R	g	0	g	0	g	0
117	G	e	0	a	0	a	0
118	H	f	0	b	0	b	0
119	R	g	0	c	0	c	0
120	V	a	0	d	0	d	0
121	M	b	0	e	0	e	0
122	T	c	0	f	0	f	0
123	I	d	0	g	0	g	0
124	C	e	0	a	0	a	0
125	P	f	0	b	0	b	0
126	R	g	0	c	0	d	0
127	Y	a	0	e	0	e	0
128	D	f	0	f	0	f	0
129	Q	g	0	g	0	g	0
130	Y	a	0	a	0	a	0
131	K	b	0	b	0	b	0
132	D	c	0	c	0	c	0
133	A	d	0	d	0	d	0
134	W	e	0	e	0	e	0
135	D	f	0	f	0	f	0
136	T	g	0	g	0	g	0
137	C	a	0	a	0	a	0
138	V	b	0	b	0	b	0
139	V	c	0.001	c	0	c	0
140	V	d	0.001	d	0	d	0
141	Q	e	0.001	e	0	e	0
142	I	f	0.001	f	0	f	0
143	K	g	0.001	g	0	g	0
144	V	a	0.001	a	0	a	0
145	G	b	0.001	b	0	b	0
146	D	c	0.001	c	0	c	0
147	K	d	0.001	d	0	d	0
148	V	e	0.001	e	0	e	0
149	E	f	0.001	f	0	f	0
150	N	g	0.001	g	0	g	0
151	V	a	0.001	a	0	a	0
152	R	b	0.001	b	0	b	0
153	F	c	0.001	c	0	c	0
154	F	d	0	d	0	d	0
155	H	e	0	e	0	e	0
156	C	f	0	f	0	f	0
157	Y	d	0	g	0	g	0
158	K	e	0	a	0	a	0
159	R	f	0	b	0	b	0
160	G	g	0	c	0	c	0
161	V	a	0	d	0	d	0
162	D	b	0	e	0	e	0
163	R	c	0	f	0	f	0
164	V	d	0	d	0	g	0
165	F	e	0	e	0	a	0
166	V	f	0	f	0	b	0
167	D	g	0	g	0	c	0
168	H	a	0	a	0	d	0
169	P	b	0	b	0	b	0
170	I	b	0.001	c	0	c	0
171	F	c	0.001	d	0	d	0
172	L	d	0.001	e	0	e	0
173	A	e	0.001	f	0	f	0
174	K	f	0.001	g	0	g	0
175	V	g	0.001	a	0	a	0
176	V	a	0.001	b	0	b	0
177	G	b	0.001	c	0	c	0
178	K	c	0.001	d	0	d	0
179	T	d	0.001	e	0	e	0
180	G	e	0.001	f	0	f	0
181	S	f	0.001	g	0	g	0
182	K	g	0.001	a	0	a	0
183	I	a	0.001	d	0	b	0
184	Y	b	0	e	0	c	0
185	G	c	0	f	0	a	0
186	P	g	0	b	0	b	0
187	I	a	0	a	0	c	0
188	T	b	0	d	0	d	0
189	G	e	0	e	0	e	0
190	V	f	0	f	0	f	0
191	D	g	0	g	0	g	0
192	Y	a	0	a	0	a	0
193	N	c	0	b	0	b	0
194	D	e	0	c	0	c	0
195	N	f	0.001	e	0	d	0
196	Q	e	0.002	f	0	e	0
197	L	f	0.002	g	0	f	0
198	R	g	0.002	a	0	g	0
199	F	a	0.002	b	0	a	0
200	S	b	0.002	c	0	b	0
201	L	c	0.002	d	0	c	0
202	L	d	0.002	e	0	d	0
203	C	e	0.002	f	0	e	0
204	Q	f	0.002	g	0	f	0
205	A	g	0.002	a	0	g	0
206	A	a	0.002	b	0	a	0
207	L	b	0.002	c	0	b	0
208	E	c	0.002	d	0	c	0
209	A	d	0.002	e	0	d	0
210	P	e	0.001	f	0	e	0
211	Q	f	0.001	g	0	f	0
212	V	g	0.001	a	0	g	0
213	L	a	0.001	b	0	a	0
214	N	b	0.001	c	0	b	0
215	L	c	0.001	d	0	c	0
216	N	a	0.001	e	0	d	0
217	S	b	0.001	f	0	e	0
218	S	c	0.001	g	0	f	0
219	K	d	0	a	0	g	0
220	Y	e	0	b	0	a	0
221	F	f	0	c	0	c	0
222	S	c	0	c	0	d	0
223	G	b	0	e	0	e	0
224	P	c	0	c	0	f	0
225	Y	d	0	d	0	f	0
226	G	e	0	g	0	g	0
227	E	e	0	a	0	a	0
228	D	f	0	b	0	b	0
229	V	g	0	c	0	c	0
230	V	a	0	d	0	d	0
231	F	b	0	e	0	e	0
232	V	c	0	f	0	f	0
233	A	d	0	g	0	g	0
234	N	e	0	a	0	a	0
235	D	b	0	b	0	b	0
236	W	c	0	c	0	c	0
237	H	d	0	d	0	d	0
238	T	e	0	e	0	e	0
239	A	f	0	f	0	f	0
240	L	g	0	g	0	g	0
241	L	a	0	a	0	a	0
242	P	b	0	b	0	b	0
243	C	c	0	c	0	c	0
244	Y	g	0	d	0	d	0
245	L	a	0.001	e	0	a	0
246	K	b	0.001	f	0	b	0
247	S	c	0.001	g	0	c	0
248	M	d	0.001	a	0	d	0
249	Y	e	0.001	b	0	e	0
250	Q	f	0.001	c	0	f	0
251	S	g	0.001	d	0	g	0
252	R	a	0.001	e	0	a	0
253	G	b	0.001	f	0	b	0
254	V	c	0.001	g	0	c	0
255	Y	d	0.001	a	0	d	0
256	M	e	0.001	b	0	e	0
257	N	f	0.001	c	0	f	0
258	A	g	0.001	d	0	g	0
259	K	e	0.001	e	0	a	0
260	V	a	0	f	0	b	0
261	V	b	0	g	0	c	0
262	F	c	0	d	0	d	0
263	C	d	0	e	0	e	0
264	I	e	0	f	0	f	0
265	H	f	0	g	0	g	0
266	N	g	0	c	0	a	0
267	I	a	0	d	0	b	0
268	A	b	0	e	0	c	0
269	Y	c	0	f	0	d	0
270	Q	d	0	g	0	e	0
271	G	a	0	a	0	f	0
272	R	b	0.001	b	0	g	0
273	F	c	0.001	c	0	a	0
274	A	d	0.001	d	0	b	0
275	F	e	0.001	e	0	e	0
276	D	f	0.001	f	0	f	0
277	D	g	0.001	g	0	g	0
278	Y	a	0.001	a	0	a	0
279	S	b	0.001	g	0	b	0
280	L	c	0.001	a	0	c	0
281	L	d	0.001	b	0	d	0
282	N	e	0.001	c	0	e	0
283	L	f	0.001	d	0	f	0
284	P	g	0.001	e	0	g	0
285	I	a	0.001	f	0	a	0
286	S	b	0	g	0	b	0
287	F	c	0	a	0	c	0
288	K	d	0	b	0	d	0
289	S	e	0	c	0	e	0
290	S	f	0	d	0	f	0
291	F	e	0	e	0	g	0
292	D	f	0	f	0	b	0
293	F	g	0	g	0	b	0
294	M	a	0	a	0	c	0
295	D	b	0	b	0	d	0
296	G	c	0	e	0	e	0
297	Y	f	0	f	0	f	0
298	E	g	0	g	0.001	g	0
299	K	a	0	a	0.001	a	0
300	P	b	0	b	0.001	b	0
301	V	c	0.001	c	0.001	c	0
302	K	d	0.002	d	0.001	d	0
303	G	e	0.01	e	0.001	e	0
304	R	f	0.017	f	0.001	f	0
305	K	g	0.017	g	0.001	g	0
306	I	a	0.017	a	0.001	a	0
307	N	b	0.017	b	0.001	b	0
308	W	c	0.017	c	0.001	c	0
309	M	d	0.017	d	0.001	d	0
310	K	e	0.017	e	0.001	e	0
311	A	f	0.017	f	0.001	f	0
312	A	g	0.017	g	0.001	g	0
313	I	a	0.017	a	0.001	a	0
314	L	b	0.017	b	0.001	b	0
315	E	c	0.017	c	0.001	c	0
316	A	d	0.017	d	0.001	d	0
317	H	e	0.017	e	0.001	e	0
318	R	f	0.017	f	0.001	f	0
319	V	g	0.011	g	0.001	g	0
320	L	a	0.011	a	0.001	a	0
321	T	b	0.011	b	0.001	b	0
322	V	c	0.011	c	0.001	c	0
323	S	d	0.002	d	0.001	d	0
324	P	e	0	e	0	e	0
325	Y	b	0	f	0	f	0
326	Y	c	0.002	g	0	g	0
327	A	d	0.004	d	0	a	0
328	Q	e	0.004	e	0	b	0
329	E	f	0.004	f	0	c	0
330	L	g	0.004	g	0	d	0
331	I	a	0.004	a	0	e	0
332	S	b	0.004	b	0	f	0
333	G	c	0.004	c	0	g	0
334	V	d	0.004	d	0	a	0
335	D	e	0.004	e	0	b	0
336	R	f	0.004	f	0	c	0
337	G	g	0.004	g	0	g	0
338	V	a	0.004	a	0	a	0
339	E	b	0.004	b	0	b	0
340	L	c	0.004	c	0	c	0
341	H	d	0.001	d	0	d	0
342	K	e	0.001	e	0	e	0
343	Y	e	0.001	f	0	f	0
344	L	f	0.001	g	0	g	0
345	R	g	0.001	a	0	a	0
346	M	a	0.001	b	0	b	0
347	K	b	0.001	c	0	c	0
348	T	c	0.001	d	0	d	0
349	V	d	0.001	e	0	e	0
350	S	e	0.001	f	0	f	0
351	G	f	0.001	g	0	g	0
352	I	g	0.001	a	0	a	0
353	I	a	0.001	b	0	b	0
354	N	b	0.001	c	0	c	0
355	G	c	0.001	c	0	d	0
356	M	d	0.001	d	0	e	0
357	D	e	0.001	e	0	f	0
358	V	f	0.001	f	0	g	0
359	Q	g	0.001	g	0	f	0
360	E	e	0.001	a	0	g	0
361	W	f	0	b	0	a	0
362	N	g	0	b	0	b	0
363	P	c	0	c	0	c	0
364	S	d	0	d	0	d	0
365	T	e	0.001	e	0	e	0.001
366	D	f	0.001	f	0	f	0.001
367	K	g	0.001	g	0	g	0.001
368	Y	a	0.001	a	0	a	0.001
369	I	b	0.001	b	0	b	0.001
370	D	c	0.001	c	0.001	c	0.001
371	I	d	0.001	d	0.001	d	0.001
372	K	e	0.001	e	0.002	e	0.001
373	Y	f	0.001	f	0.002	f	0.001
374	D	g	0.001	g	0.002	g	0.001
375	I	e	0.002	e	0.002	a	0.001
376	T	f	0.002	f	0.002	b	0.001
377	T	g	0.004	g	0.002	c	0.001
378	V	a	0.004	a	0.002	d	0.001
379	T	e	0.007	b	0.002	e	0.001
380	D	f	0.007	c	0.002	f	0.001
381	A	g	0.007	d	0.002	g	0.001
382	K	a	0.007	e	0.002	a	0.001
383	P	b	0.007	f	0.002	b	0.001
384	L	c	0.007	g	0.002	c	0.001
385	I	d	0.007	a	0.002	d	0.001
386	K	e	0.007	b	0.002	e	0.001
387	E	f	0.007	c	0.002	f	0.001
388	A	g	0.007	d	0.002	g	0.001
389	L	a	0.007	e	0.002	a	0.001
390	Q	b	0.007	f	0.002	b	0.001
391	A	c	0.007	g	0.002	c	0.001
392	A	d	0.007	a	0.002	d	0.001
393	V	e	0.003	b	0.002	e	0.001
394	G	c	0.003	c	0.002	f	0
395	L	d	0.003	d	0.002	g	0
396	P	e	0.003	e	0	e	0
397	V	f	0.003	f	0	f	0
398	D	g	0.003	g	0	g	0
399	R	a	0.001	a	0	a	0
400	D	b	0.001	b	0	b	0
401	V	c	0	c	0	c	0
402	P	c	0	c	0	d	0
403	V	d	0.001	a	0	a	0
404	I	e	0.001	b	0	b	0
405	G	f	0.001	c	0	c	0
406	F	g	0.001	e	0	e	0
407	I	a	0.001	f	0	f	0
408	G	b	0.001	g	0	g	0
409	R	c	0.001	a	0	e	0
410	L	d	0.001	b	0	f	0
411	E	c	0.001	c	0	g	0
412	E	d	0.001	d	0	a	0
413	Q	e	0.001	b	0.001	b	0
414	K	f	0.001	c	0.001	c	0
415	G	g	0.001	d	0.001	d	0
416	S	e	0.004	e	0.018	e	0.002
417	D	f	0.007	f	0.018	f	0.008
418	I	g	0.007	g	0.018	g	0.008
419	L	a	0.011	a	0.018	a	0.035
420	V	b	0.011	b	0.018	b	0.035
421	E	c	0.011	c	0.018	c	0.035
422	A	d	0.011	d	0.018	d	0.035
423	I	e	0.011	e	0.018	e	0.042
424	S	f	0.011	f	0.018	f	0.257
425	K	g	0.011	g	0.018	g	0.504
426	F	a	0.011	a	0.018	a	0.504
427	M	b	0.011	b	0.055	b	0.504
428	G	c	0.011	c	0.055	c	0.504
429	L	d	0.011	d	0.122	d	0.504
430	N	e	0.011	e	0.122	e	0.504
431	V	f	0.011	f	0.25	f	0.504
432	Q	g	0.011	g	0.664	g	0.504
433	M	a	0.008	a	0.664	a	0.504
434	V	b	0.008	b	0.664	b	0.504
435	I	c	0.008	c	0.664	c	0.504
436	L	d	0.025	d	0.664	d	0.504
437	G	e	0.025	e	0.664	e	0.504
438	T	f	0.293	f	0.664	f	0.504
439	G	g	0.624	g	0.664	g	0.504
440	K	a	0.974	a	0.664	a	0.504
441	K	b	0.974	b	0.664	b	0.504
442	K	c	0.974	c	0.664	c	0.504
443	M	d	0.974	d	0.664	d	0.504
444	E	e	0.974	e	0.664	e	0.504
445	A	f	0.974	f	0.664	f	0.504
446	Q	g	0.974	g	0.664	g	0.504
447	I	a	0.974	a	0.664	a	0.504
448	L	b	0.974	b	0.664	b	0.504
449	E	c	0.974	c	0.664	c	0.504
450	L	d	0.974	d	0.664	d	0.504
451	E	e	0.974	e	0.664	e	0.504
452	E	f	0.974	f	0.664	f	0.504
453	K	g	0.974	g	0.613	g	0.504
454	F	a	0.73	a	0.069	a	0.504
455	P	b	0.138	b	0.028	b	0.185
456	G	c	0.048	c	0.028	c	0.185
457	K	d	0.011	d	0.003	d	0.006
458	A	e	0.003	e	0.003	e	0.003
459	V	f	0.001	f	0.003	f	0.003
460	G	g	0	g	0.003	g	0.001
461	V	a	0	a	0.003	a	0.001
462	A	b	0	b	0.002	b	0.001
463	K	c	0	c	0.002	c	0.001
464	F	f	0	d	0.001	d	0
465	N	g	0	e	0	e	0
466	V	a	0	f	0	f	0
467	P	b	0	g	0	g	0
468	L	c	0	a	0	a	0
469	A	d	0	b	0	b	0
470	H	e	0	c	0	c	0
471	M	d	0	f	0	d	0
472	I	e	0	g	0	e	0
473	T	f	0	a	0	f	0
474	A	g	0	b	0	g	0
475	G	e	0	c	0	a	0
476	A	f	0	d	0	b	0
477	D	g	0	e	0	c	0
478	F	a	0	f	0	f	0
479	I	b	0	g	0	g	0
480	I	c	0	a	0	a	0
481	V	d	0	b	0	b	0
482	P	e	0	c	0	c	0
483	S	a	0	a	0	d	0
484	R	b	0	b	0	e	0
485	F	c	0	c	0	f	0
486	E	d	0	d	0	g	0
487	P	e	0	e	0	e	0
488	C	e	0	f	0	f	0
489	G	f	0	g	0	g	0
490	L	g	0	a	0	a	0
491	I	a	0	b	0	b	0
492	Q	b	0	c	0	c	0
493	L	c	0	d	0	d	0
494	H	d	0	e	0	e	0
495	A	e	0	f	0	f	0
496	M	f	0	g	0	g	0
497	R	g	0	a	0	a	0
498	Y	a	0	b	0	b	0
499	G	b	0	c	0	c	0
500	T	c	0	d	0	d	0
501	V	d	0	e	0	e	0
502	P	e	0	f	0	f	0
503	I	g	0	g	0	g	0
504	V	a	0	a	0	a	0
505	A	b	0	b	0	b	0
506	S	c	0	c	0	c	0
507	T	d	0	d	0	d	0
508	G	e	0	e	0	e	0
509	G	f	0	f	0	f	0
510	L	g	0	g	0	g	0
511	V	a	0	a	0	a	0
512	D	b	0	b	0	b	0
513	T	c	0	c	0	c	0
514	V	d	0	d	0	d	0
515	K	e	0	e	0	e	0
516	D	f	0	f	0	f	0
517	G	g	0	g	0	g	0
518	Y	a	0	a	0	a	0
519	T	b	0	b	0	b	0
520	G	c	0	c	0	c	0
521	F	f	0	d	0	d	0
522	H	g	0	e	0	e	0
523	I	a	0	f	0	f	0
524	G	b	0	g	0	g	0
525	R	c	0	a	0	a	0
526	F	d	0	b	0	b	0
527	N	e	0	c	0	c	0
528	V	f	0	d	0	d	0
529	K	g	0	e	0	e	0
530	C	a	0	f	0	f	0
531	E	b	0	g	0	g	0
532	V	c	0	a	0	a	0
533	V	d	0	b	0	b	0
534	D	e	0	c	0	c	0
535	P	e	0	e	0	a	0
536	D	b	0.002	b	0	b	0
537	D	c	0.002	c	0	c	0
538	V	d	0.002	d	0	d	0
539	I	e	0.002	e	0	e	0
540	A	f	0.002	f	0	f	0
541	T	g	0.002	g	0	g	0
542	A	a	0.002	a	0	a	0
543	K	b	0.002	b	0	b	0
544	A	c	0.002	c	0	c	0
545	V	d	0.002	d	0	d	0
546	T	e	0.002	e	0	e	0
547	R	f	0.002	f	0	f	0
548	A	g	0.002	g	0	g	0
549	V	a	0.002	a	0	a	0
550	A	b	0.002	b	0	b	0
551	V	c	0.002	c	0	c	0
552	Y	d	0.002	d	0	d	0
553	G	e	0.001	e	0	e	0
554	T	e	0.004	f	0	f	0
555	S	f	0.004	g	0	g	0
556	A	g	0.004	a	0	a	0
557	M	a	0.004	b	0	b	0
558	Q	b	0.004	c	0	c	0
559	E	c	0.004	d	0	d	0
560	M	d	0.004	e	0	e	0
561	V	e	0.004	f	0	f	0
562	K	f	0.004	g	0	g	0
563	N	g	0.004	a	0	a	0
564	C	a	0.004	d	0	c	0
565	M	b	0.004	e	0	d	0
566	D	c	0.004	f	0	e	0
567	Q	d	0.004	g	0	f	0
568	D	e	0.003	g	0	g	0
569	F	f	0.001	a	0	a	0
570	S	g	0.001	b	0	b	0
571	W	c	0	d	0	d	0
572	K	e	0.001	e	0	e	0
573	G	f	0.001	f	0	f	0
574	P	g	0.001	g	0	g	0
575	A	a	0.006	a	0	e	0
576	R	b	0.006	b	0	f	0
577	L	c	0.006	c	0	g	0
578	W	d	0.006	d	0	a	0
579	E	e	0.006	b	0.001	b	0.001
580	K	f	0.006	c	0.001	c	0.001
581	V	g	0.006	d	0.001	d	0.001
582	L	a	0.006	e	0.001	e	0.001
583	L	b	0.006	f	0.001	f	0.001
584	S	c	0.006	g	0.001	g	0.001
585	L	d	0.006	a	0.003	a	0.001
586	N	e	0.006	b	0.003	b	0.001
587	V	f	0.006	c	0.003	c	0.001
588	A	g	0.006	d	0.003	d	0.001
589	G	e	0.004	e	0.003	e	0.001
590	S	f	0.004	f	0.003	f	0.001
591	E	g	0.004	g	0.003	g	0.001
592	A	a	0.004	a	0.003	a	0.001
593	G	b	0.001	b	0.003	b	0.001
594	T	c	0.002	c	0.003	c	0.001
595	E	d	0.002	d	0.003	d	0.001
596	G	e	0.002	e	0.003	e	0.001
597	E	f	0.002	f	0.003	f	0.001
598	E	g	0.002	g	0.003	g	0.001
599	I	a	0.002	a	0.003	a	0.001
600	A	b	0.002	b	0.003	b	0.001
601	P	c	0.002	c	0.003	c	0.001
602	L	d	0.002	d	0.003	d	0.001
603	A	e	0.002	e	0.003	e	0.001
604	K	f	0.002	f	0.003	f	0.001
605	E	g	0.002	g	0.003	g	0.001
606	N	a	0.002	a	0.001	a	0.001
607	V	b	0.002	b	0.001	b	0
608	A	c	0.002	c	0.001	c	0
609	T	d	0.002	d	0	d	0
610	P	e	0	e	0	e	0

## Sheet: Raw output SS1
COILS: SS1
Amino Acid	Sequence	Window 14	Window 14 Prediction	Window 21	Window 21 Prediction	Window 28	Window 28 Prediction
1	M	c	0	a	0	c	0
2	A	d	0	d	0	d	0
3	S	e	0	e	0	e	0
4	L	f	0	f	0	f	0
5	Q	g	0	g	0	g	0
6	I	a	0	a	0	a	0
7	S	b	0	b	0	b	0
8	G	c	0	c	0	c	0
9	S	d	0	d	0	d	0
10	V	e	0	e	0	e	0
11	K	f	0	f	0	f	0
12	F	g	0	g	0	g	0
13	E	a	0	a	0	a	0
14	P	b	0	b	0	b	0
15	F	c	0	c	0	c	0
16	V	f	0	d	0	d	0
17	G	e	0	g	0	e	0
18	F	f	0	a	0	f	0
19	N	g	0	b	0	b	0
20	R	a	0	c	0	c	0
21	I	b	0	d	0	d	0
22	R	c	0	e	0	e	0
23	H	d	0	f	0	f	0
24	F	e	0	g	0	g	0
25	R	f	0	a	0	a	0
26	P	g	0	b	0	b	0
27	I	a	0	c	0	c	0
28	A	b	0	d	0	d	0
29	S	c	0	e	0	e	0
30	L	d	0	f	0	f	0
31	G	e	0	g	0	g	0
32	F	f	0	a	0	d	0
33	P	b	0	b	0	e	0
34	R	f	0	f	0	f	0
35	F	g	0	g	0	g	0
36	R	a	0	a	0	a	0
37	R	b	0	b	0	b	0
38	R	c	0	c	0	c	0
39	F	d	0	d	0	d	0
40	S	e	0	e	0	e	0
41	I	f	0	f	0	f	0
42	G	g	0	g	0	g	0
43	R	a	0	a	0	a	0
44	S	b	0	b	0	b	0
45	L	c	0	c	0	c	0
46	L	d	0	d	0	d	0
47	L	e	0	e	0	e	0
48	R	f	0	f	0	f	0
49	R	g	0	g	0	g	0
50	S	a	0	a	0	a	0
51	S	b	0	b	0	b	0
52	S	c	0	c	0	c	0
53	F	d	0	d	0	d	0
54	S	e	0	e	0	e	0
55	G	f	0	f	0	f	0
56	D	e	0	g	0	g	0
57	S	f	0.001	a	0	a	0
58	R	g	0.002	b	0	b	0
59	E	a	0.002	c	0	c	0
60	S	b	0.002	d	0	d	0
61	D	c	0.002	e	0	e	0
62	E	d	0.002	f	0	f	0
63	E	e	0.002	g	0	g	0
64	R	f	0.002	a	0	a	0
65	F	g	0.002	b	0	b	0
66	I	a	0.002	c	0	c	0
67	T	b	0.002	d	0	d	0
68	D	c	0.002	e	0	e	0
69	A	d	0.002	f	0	f	0
70	E	e	0.002	g	0	g	0
71	R	f	0.002	a	0	a	0
72	D	g	0.002	b	0	b	0
73	G	a	0	c	0	c	0
74	S	b	0	d	0	d	0
75	G	c	0	e	0	e	0
76	S	d	0	f	0	f	0
77	V	g	0	g	0	g	0
78	L	a	0	a	0	a	0
79	G	b	0	b	0	b	0
80	F	c	0	c	0	c	0
81	Q	d	0	d	0	d	0
82	L	e	0	e	0	e	0
83	T	f	0	f	0	f	0
84	P	g	0	g	0	a	0
85	P	b	0	b	0	b	0
86	G	c	0	c	0	c	0
87	D	d	0	d	0	d	0
88	Q	e	0.001	e	0.004	e	0
89	Q	f	0.001	f	0.004	f	0
90	T	g	0.001	g	0.004	g	0
91	V	a	0.002	a	0.004	a	0
92	S	b	0.002	b	0.004	b	0
93	T	c	0.003	c	0.004	c	0
94	S	d	0.004	d	0.004	d	0
95	T	e	0.015	e	0.004	e	0
96	G	f	0.015	f	0.004	f	0
97	E	g	0.04	g	0.004	g	0
98	I	a	0.04	a	0.004	a	0
99	T	b	0.04	b	0.004	b	0
100	H	c	0.04	c	0.004	c	0
101	H	e	0.118	d	0.004	d	0
102	E	f	0.205	e	0.004	e	0
103	E	g	0.205	f	0.004	f	0
104	K	a	0.205	g	0.004	g	0
105	K	b	0.205	a	0.004	a	0
106	E	c	0.205	b	0.004	b	0
107	A	d	0.205	c	0.004	c	0
108	I	e	0.205	d	0.004	d	0
109	D	f	0.205	e	0.002	e	0
110	Q	g	0.205	f	0.002	f	0
111	I	a	0.205	g	0.001	g	0
112	V	b	0.205	a	0.001	a	0
113	M	c	0.205	b	0.001	b	0
114	A	d	0.205	c	0.001	c	0
115	D	e	0.205	e	0.001	d	0
116	F	f	0.016	f	0.001	e	0
117	G	g	0.003	g	0.001	g	0
118	V	a	0.003	a	0.001	a	0
119	P	b	0.001	b	0	b	0
120	G	g	0	c	0	c	0
121	N	a	0	d	0	d	0
122	R	b	0	e	0	e	0
123	A	c	0	f	0	f	0
124	V	d	0	g	0	g	0
125	E	e	0	e	0	a	0
126	E	f	0	f	0	b	0
127	G	g	0	g	0	c	0
128	A	a	0	a	0	d	0
129	A	d	0	b	0	e	0
130	E	e	0	c	0	f	0
131	V	f	0	b	0	g	0
132	G	g	0	c	0	c	0
133	I	a	0	d	0	d	0
134	P	b	0	e	0	e	0
135	S	f	0.001	f	0	f	0
136	G	g	0.001	g	0	g	0
137	K	a	0.004	a	0	a	0
138	A	b	0.004	b	0	b	0
139	E	c	0.004	c	0	c	0
140	V	d	0.004	d	0	d	0
141	V	e	0.004	e	0	e	0
142	N	f	0.004	f	0	f	0
143	N	g	0.004	g	0	g	0
144	L	a	0.004	a	0	a	0
145	V	b	0.004	b	0	b	0
146	F	c	0.004	c	0	c	0
147	V	d	0.004	d	0	d	0
148	T	e	0.004	e	0	e	0
149	S	f	0.004	f	0	f	0
150	E	g	0.004	g	0	g	0
151	A	a	0.004	a	0	a	0
152	A	b	0.004	b	0	b	0
153	P	c	0.001	c	0	c	0
154	Y	d	0.001	d	0	d	0
155	S	e	0.001	e	0	e	0
156	K	f	0.001	f	0	f	0
157	T	g	0	g	0	g	0
158	G	b	0	a	0	a	0
159	G	c	0	b	0	b	0
160	L	d	0	d	0	d	0
161	G	e	0	e	0	e	0
162	D	f	0	f	0	f	0
163	V	g	0	g	0	g	0
164	C	a	0	a	0	a	0
165	G	b	0	b	0	b	0
166	S	c	0	c	0	c	0
167	L	d	0	d	0	d	0
168	P	e	0	e	0	e	0
169	I	f	0	f	0	f	0
170	A	g	0	g	0	f	0
171	L	a	0	a	0	g	0
172	A	b	0	b	0	a	0
173	G	c	0	c	0	b	0
174	R	f	0	d	0	c	0
175	G	g	0	e	0	d	0
176	H	a	0	e	0	e	0
177	R	b	0	f	0	f	0
178	V	c	0	g	0	g	0
179	M	d	0	a	0	a	0
180	V	e	0	b	0	b	0
181	I	f	0	c	0	c	0
182	S	g	0	d	0	d	0
183	P	e	0	e	0	e	0
184	R	f	0.001	f	0	f	0
185	Y	g	0.001	g	0	g	0
186	L	a	0.003	a	0	a	0
187	N	b	0.003	b	0	b	0
188	G	c	0.003	c	0	c	0
189	T	d	0.003	b	0	b	0
190	A	e	0.003	c	0	c	0
191	A	f	0.003	d	0	d	0
192	D	g	0.003	e	0	e	0
193	K	a	0.003	f	0	f	0
194	N	b	0.003	g	0	g	0
195	Y	c	0.003	a	0	a	0
196	A	d	0.003	b	0	b	0
197	R	e	0.003	c	0	c	0
198	A	f	0.003	d	0	d	0
199	K	g	0.003	e	0	e	0
200	D	f	0.001	f	0	f	0
201	L	d	0.001	g	0	g	0
202	G	e	0.001	a	0	a	0
203	I	f	0.001	b	0	b	0
204	R	g	0.001	c	0	c	0
205	V	a	0.001	d	0	d	0
206	T	b	0	e	0	e	0
207	V	c	0	f	0	f	0
208	N	d	0	g	0	g	0
209	C	e	0	a	0	a	0
210	F	f	0	b	0	b	0
211	G	c	0	c	0	c	0
212	G	d	0	d	0	d	0
213	S	e	0.001	e	0	e	0
214	Q	f	0.001	f	0	f	0
215	E	g	0.001	g	0	g	0
216	V	a	0.001	a	0	a	0
217	S	b	0.001	b	0	b	0
218	F	c	0.001	c	0	c	0
219	Y	d	0.001	d	0	d	0
220	H	e	0.001	e	0	e	0
221	E	f	0.001	f	0	f	0
222	Y	g	0.001	g	0	g	0
223	R	a	0.001	a	0	a	0
224	D	b	0.001	b	0	b	0
225	G	c	0.001	c	0	c	0
226	V	d	0.001	d	0	d	0
227	D	e	0	e	0	e	0
228	W	c	0	f	0	f	0
229	V	d	0	g	0	g	0
230	F	e	0	a	0	a	0
231	V	f	0	b	0	b	0
232	D	g	0	c	0	c	0
233	H	a	0	d	0	d	0
234	K	b	0	e	0	e	0
235	S	c	0	c	0	f	0
236	Y	d	0	d	0	g	0
237	H	e	0	e	0	a	0
238	R	f	0	f	0	b	0
239	P	g	0	g	0	c	0
240	G	a	0	a	0	d	0
241	N	b	0	b	0	e	0
242	P	c	0	c	0	c	0
243	Y	d	0	d	0	d	0
244	G	e	0	e	0	f	0
245	D	f	0	f	0	g	0
246	S	g	0	g	0	a	0
247	K	b	0	a	0	b	0
248	G	c	0	b	0	c	0
249	A	d	0	c	0	d	0
250	F	e	0	d	0	e	0
251	G	f	0	e	0	f	0
252	D	g	0	f	0	g	0
253	N	e	0	g	0	a	0
254	Q	f	0	a	0	b	0
255	F	g	0	b	0	c	0
256	R	a	0	c	0	d	0
257	F	b	0	d	0	e	0
258	T	c	0	e	0	f	0
259	L	d	0	f	0	g	0
260	L	e	0	g	0	a	0
261	C	f	0	a	0	b	0
262	H	g	0	b	0	c	0
263	A	a	0	c	0	d	0
264	A	b	0	d	0	e	0
265	C	c	0	e	0	f	0
266	E	d	0	f	0	g	0
267	A	e	0	g	0	a	0
268	P	b	0	f	0	b	0
269	L	c	0	g	0	d	0
270	V	d	0	a	0	e	0
271	L	e	0	b	0	f	0
272	P	b	0	c	0	g	0
273	L	a	0	a	0	a	0
274	G	b	0	b	0	b	0
275	G	c	0	c	0	c	0
276	F	d	0	d	0	d	0
277	T	e	0	e	0	e	0
278	Y	f	0	f	0	f	0
279	G	g	0	g	0	g	0
280	E	e	0	e	0	a	0
281	K	f	0	b	0	b	0
282	S	g	0	c	0	c	0
283	L	a	0	d	0	d	0
284	F	b	0	e	0	e	0
285	L	c	0	f	0	f	0
286	V	d	0	g	0	g	0
287	N	e	0	a	0	a	0
288	D	f	0	b	0	b	0
289	W	g	0	c	0	c	0
290	H	a	0	d	0	d	0
291	A	b	0	e	0	e	0
292	G	c	0	f	0	f	0
293	L	d	0	g	0	g	0
294	V	a	0	a	0	d	0
295	P	b	0	b	0	e	0
296	I	c	0	c	0	f	0
297	L	c	0	d	0	g	0
298	L	d	0	e	0	a	0
299	A	e	0	f	0	b	0
300	A	f	0	g	0	c	0
301	K	g	0	a	0	d	0
302	Y	a	0	e	0	e	0
303	R	b	0	f	0	f	0
304	P	c	0	g	0	g	0
305	Y	a	0	a	0	a	0
306	G	f	0.001	f	0	b	0
307	V	g	0.001	g	0	c	0
308	Y	a	0.002	a	0	d	0
309	K	b	0.002	b	0	e	0
310	D	c	0.002	c	0	f	0
311	A	d	0.002	d	0	g	0
312	R	e	0.002	e	0	a	0
313	S	f	0.002	f	0	b	0
314	I	g	0.002	g	0	c	0
315	L	a	0.002	a	0	d	0
316	I	b	0.002	b	0	e	0
317	I	c	0.002	c	0	f	0
318	H	d	0.002	d	0	g	0
319	N	e	0.002	e	0	a	0
320	L	f	0.002	f	0	b	0
321	A	g	0.002	g	0	c	0
322	H	a	0.001	a	0	d	0
323	Q	b	0.001	b	0	e	0
324	G	c	0	c	0	f	0
325	V	d	0	d	0	g	0
326	E	e	0	e	0	a	0
327	P	c	0	f	0	b	0
328	A	d	0	g	0	c	0
329	A	e	0	a	0	d	0
330	T	f	0	b	0	e	0
331	Y	f	0	c	0	f	0
332	T	g	0	g	0	g	0
333	N	a	0	a	0	a	0
334	L	b	0	b	0	b	0
335	G	c	0	c	0	c	0
336	L	d	0	d	0	d	0
337	P	g	0	e	0	b	0
338	S	a	0	f	0	c	0
339	E	b	0	g	0	g	0
340	W	c	0	a	0	a	0
341	Y	d	0	b	0	b	0
342	G	e	0	c	0	c	0
343	A	f	0	c	0	c	0
344	V	g	0	d	0	d	0
345	G	e	0	e	0	e	0
346	W	f	0	f	0	b	0
347	V	g	0	g	0	c	0
348	F	a	0	a	0	d	0
349	P	b	0	e	0	b	0
350	T	b	0	b	0	b	0
351	W	c	0	c	0	c	0
352	A	d	0	d	0.001	d	0
353	R	e	0.001	e	0.001	e	0
354	T	f	0.001	f	0.001	f	0
355	H	g	0.001	g	0.001	g	0
356	A	a	0.001	a	0.001	a	0
357	L	b	0.003	b	0.001	b	0
358	D	c	0.004	c	0.001	c	0
359	T	d	0.004	d	0.001	d	0
360	G	e	0.004	e	0.001	e	0
361	E	f	0.004	f	0.001	f	0
362	A	g	0.004	g	0.001	g	0
363	V	a	0.004	a	0.001	a	0
364	N	b	0.004	b	0.001	b	0
365	V	c	0.004	c	0.001	c	0
366	L	d	0.004	d	0.001	d	0
367	K	e	0.004	e	0.001	e	0
368	G	f	0.004	f	0.001	f	0
369	A	g	0.004	g	0.001	g	0
370	I	a	0.004	a	0.001	a	0
371	V	b	0.004	b	0.001	b	0
372	T	c	0.002	c	0.001	c	0
373	S	d	0.002	d	0	d	0
374	D	e	0.002	e	0	e	0
375	R	f	0.002	f	0	f	0
376	I	g	0.002	g	0	g	0
377	I	a	0.002	a	0	a	0
378	T	b	0.001	b	0	b	0
379	V	c	0.001	c	0	c	0
380	S	e	0	d	0	a	0
381	Q	b	0	e	0	b	0
382	G	c	0	f	0	c	0
383	Y	d	0	g	0	d	0
384	A	e	0	a	0	e	0
385	W	f	0	b	0	f	0
386	E	g	0	c	0	g	0
387	I	a	0	e	0	a	0
388	T	b	0	f	0	b	0
389	T	c	0	g	0	c	0
390	V	d	0	a	0	d	0
391	E	e	0	b	0	e	0
392	G	f	0	c	0	f	0
393	G	e	0.001	g	0	g	0
394	Y	f	0.001	b	0	a	0
395	G	g	0.005	c	0.001	g	0
396	L	a	0.005	d	0.001	a	0
397	Q	b	0.005	e	0.001	b	0
398	D	c	0.005	f	0.001	c	0
399	L	d	0.005	g	0.001	d	0
400	L	e	0.005	a	0.001	e	0
401	S	f	0.005	b	0.001	f	0
402	S	g	0.005	c	0.001	g	0
403	R	a	0.005	d	0.001	a	0
404	K	b	0.005	e	0.001	b	0
405	S	c	0.005	f	0.001	c	0
406	V	d	0.005	g	0.001	d	0
407	I	e	0.005	a	0.001	e	0
408	N	f	0.005	b	0.001	f	0
409	G	g	0.005	c	0.001	g	0
410	I	a	0.004	d	0.001	a	0
411	T	b	0.002	e	0.001	b	0
412	N	c	0.002	f	0.001	c	0
413	G	g	0	g	0.001	g	0
414	I	a	0	a	0.001	a	0
415	N	b	0	b	0.001	b	0
416	V	c	0	c	0.001	c	0
417	D	d	0	d	0	d	0
418	E	e	0	e	0	e	0
419	W	f	0	f	0	f	0
420	N	g	0	g	0	g	0
421	P	b	0	c	0	c	0
422	S	c	0	d	0	d	0
423	T	d	0	e	0	e	0
424	D	e	0	f	0	f	0
425	E	f	0	g	0	g	0
426	H	g	0	a	0	a	0
427	I	b	0	b	0	b	0
428	P	c	0	c	0	c	0
429	F	d	0.001	a	0	d	0
430	H	e	0.001	b	0	e	0
431	Y	f	0.001	c	0	f	0
432	S	g	0.002	d	0.001	g	0
433	A	a	0.003	e	0.001	a	0
434	D	f	0.003	f	0.001	b	0
435	D	g	0.003	g	0.001	c	0
436	V	a	0.005	a	0.001	d	0
437	S	b	0.014	b	0.001	e	0
438	E	c	0.014	c	0.001	f	0
439	K	d	0.014	d	0.001	g	0
440	I	e	0.014	e	0.001	a	0
441	K	f	0.014	f	0.001	b	0
442	C	g	0.014	g	0.001	c	0
443	K	a	0.014	a	0.001	d	0
444	M	b	0.014	b	0.001	e	0
445	A	c	0.014	c	0.001	f	0
446	L	d	0.014	d	0.001	g	0
447	Q	e	0.014	e	0.001	a	0
448	K	f	0.014	f	0.001	b	0
449	E	g	0.014	g	0.001	c	0
450	L	a	0.014	a	0.001	d	0
451	G	b	0.006	b	0.001	e	0
452	L	c	0.002	c	0.001	f	0
453	P	e	0	g	0	g	0
454	I	f	0	a	0	a	0
455	R	g	0	b	0	b	0
456	P	c	0	c	0	c	0
457	E	e	0	d	0	d	0
458	C	f	0	e	0	e	0
459	P	c	0	f	0	f	0
460	M	d	0	d	0	g	0
461	I	e	0	e	0	a	0
462	G	f	0	f	0	b	0
463	F	g	0	e	0	c	0
464	I	f	0	f	0	d	0
465	G	g	0.001	g	0	e	0
466	R	a	0.001	a	0	e	0
467	L	b	0.001	b	0	f	0
468	D	c	0.001	c	0	g	0
469	Y	d	0.001	d	0	a	0
470	Q	e	0.001	e	0	b	0
471	K	f	0.001	f	0	c	0
472	G	g	0.001	g	0	d	0
473	I	a	0.001	a	0	e	0
474	D	b	0.001	b	0	f	0
475	L	c	0.001	c	0	g	0
476	I	d	0.001	d	0	a	0
477	Q	e	0.001	e	0	b	0
478	T	f	0.001	f	0	c	0
479	A	g	0.001	g	0	d	0
480	G	e	0	a	0	e	0
481	P	b	0	b	0	f	0
482	D	c	0	c	0	g	0
483	L	d	0	d	0	a	0
484	M	e	0	e	0	b	0
485	V	f	0	f	0	c	0
486	D	g	0	g	0	d	0
487	D	g	0	e	0	e	0
488	I	a	0	f	0	f	0
489	Q	b	0	g	0	g	0
490	F	c	0	a	0	a	0
491	V	d	0	b	0	b	0
492	M	e	0	c	0	c	0
493	L	f	0	d	0	d	0
494	G	g	0	e	0	e	0
495	S	a	0	f	0	f	0
496	G	b	0	g	0	g	0
497	D	e	0	a	0	a	0
498	P	b	0.002	b	0	b	0
499	K	c	0.011	c	0	c	0
500	Y	d	0.011	d	0	d	0
501	E	e	0.011	e	0	e	0
502	S	f	0.011	f	0	f	0
503	W	g	0.011	g	0	g	0
504	M	a	0.011	a	0	a	0
505	R	b	0.011	b	0	b	0
506	S	c	0.011	c	0	c	0
507	M	d	0.011	d	0	d	0
508	E	e	0.011	e	0	e	0
509	E	f	0.011	f	0	f	0
510	T	g	0.011	g	0	g	0
511	Y	a	0.011	a	0	a	0
512	R	b	0.011	b	0	b	0
513	D	c	0.01	c	0	c	0
514	K	a	0.003	d	0	d	0
515	F	e	0.002	e	0	e	0
516	R	f	0.002	f	0	f	0
517	G	g	0.002	g	0	c	0
518	W	d	0	a	0	d	0
519	V	e	0	b	0	e	0
520	G	f	0	f	0	f	0
521	F	g	0	g	0	g	0
522	N	a	0	a	0	a	0
523	V	b	0	b	0	b	0
524	P	c	0	c	0	c	0
525	I	e	0	d	0	d	0
526	S	f	0	e	0	e	0
527	H	g	0	f	0	f	0
528	R	a	0	g	0	g	0
529	I	b	0	a	0	a	0
530	T	c	0	b	0	b	0
531	A	d	0	c	0	c	0
532	G	e	0	g	0	g	0
533	C	f	0	a	0	a	0
534	D	g	0	b	0	b	0
535	I	a	0	c	0	c	0
536	L	b	0	d	0	d	0
537	L	c	0	e	0	e	0
538	M	d	0	f	0	f	0
539	P	e	0	g	0	g	0
540	S	f	0	a	0	a	0
541	R	b	0	b	0	b	0
542	F	c	0	c	0	c	0
543	E	d	0	d	0	d	0
544	P	e	0	e	0	e	0
545	C	f	0	f	0	f	0
546	G	g	0	g	0	g	0
547	L	a	0	a	0	a	0
548	N	b	0	b	0	b	0
549	Q	c	0	c	0	c	0
550	L	d	0	d	0	d	0
551	Y	e	0	e	0	e	0
552	A	f	0	f	0	f	0
553	M	g	0	g	0	g	0
554	R	a	0	a	0	a	0
555	Y	b	0	b	0	b	0
556	G	c	0	c	0	c	0
557	T	d	0	d	0	d	0
558	I	e	0	e	0	e	0
559	P	b	0	f	0	f	0
560	V	g	0	g	0	g	0
561	V	a	0	a	0	a	0
562	H	f	0	b	0	b	0
563	G	g	0	c	0	c	0
564	T	a	0	d	0	d	0
565	G	b	0	e	0	e	0
566	G	c	0	f	0	f	0
567	L	d	0	g	0	g	0
568	R	e	0	a	0	a	0
569	D	f	0	b	0	b	0
570	T	g	0	c	0	c	0
571	V	a	0	d	0	d	0
572	E	b	0	e	0	e	0
573	N	c	0	f	0	f	0
574	F	d	0	g	0	g	0
575	N	e	0	a	0	a	0
576	P	f	0	b	0	b	0
577	Y	g	0	c	0	c	0
578	A	a	0	d	0	d	0
579	E	b	0	e	0	e	0
580	G	c	0	f	0	f	0
581	G	g	0	g	0	g	0
582	A	a	0	a	0	b	0
583	G	b	0	b	0	c	0
584	T	c	0	c	0	d	0
585	G	d	0	d	0	e	0
586	T	d	0	d	0	f	0
587	G	e	0	e	0	g	0
588	W	f	0	f	0	a	0
589	V	b	0	b	0	b	0
590	F	c	0	c	0	c	0
591	T	d	0	d	0	d	0
592	P	e	0	e	0	e	0
593	L	f	0.002	f	0.008	b	0
594	S	g	0.004	g	0.023	c	0.001
595	K	a	0.005	a	0.023	a	0.002
596	D	e	0.006	b	0.023	b	0.002
597	S	f	0.01	c	0.023	c	0.002
598	M	g	0.023	d	0.023	d	0.002
599	V	a	0.023	e	0.023	e	0.002
600	S	f	0.036	f	0.023	f	0.002
601	A	g	0.074	g	0.023	g	0.002
602	L	a	0.074	a	0.023	a	0.002
603	R	b	0.074	b	0.023	b	0.002
604	L	c	0.074	c	0.023	c	0.002
605	A	d	0.074	d	0.023	d	0.002
606	A	e	0.074	e	0.023	e	0.002
607	A	f	0.074	f	0.023	f	0.002
608	T	g	0.074	g	0.023	g	0.002
609	Y	a	0.074	a	0.023	a	0.002
610	R	b	0.074	b	0.023	b	0.002
611	E	c	0.074	c	0.023	c	0.002
612	Y	d	0.074	d	0.023	d	0.002
613	K	e	0.074	e	0.023	e	0.002
614	Q	f	0.074	f	0.023	f	0.002
615	S	g	0.049	g	0.023	g	0.002
616	W	d	0.004	d	0.013	a	0.002
617	E	e	0.004	e	0.013	b	0.002
618	G	f	0.004	f	0.013	c	0.002
619	L	g	0.004	g	0.013	d	0.002
620	M	a	0.004	a	0.013	e	0.002
621	R	b	0.004	b	0.013	f	0.002
622	R	c	0.004	c	0.013	g	0.002
623	G	c	0.001	d	0	d	0
624	M	d	0.001	e	0	e	0
625	T	f	0.002	f	0	f	0
626	R	g	0.005	g	0	g	0
627	N	a	0.005	a	0	a	0
628	Y	b	0.005	b	0	b	0
629	S	c	0.005	c	0	c	0
630	W	d	0.005	d	0	d	0
631	E	e	0.005	e	0	e	0
632	N	f	0.005	f	0	f	0
633	A	g	0.005	g	0	g	0
634	A	a	0.005	a	0	a	0
635	V	b	0.005	b	0	b	0
636	Q	c	0.005	c	0	c	0
637	Y	d	0.005	d	0	d	0
638	E	e	0.005	e	0	e	0
639	Q	f	0.005	f	0	f	0
640	V	g	0.004	g	0	g	0
641	F	a	0.004	a	0	a	0
642	Q	b	0.004	b	0	b	0
643	W	c	0.001	c	0	c	0
644	V	d	0.001	d	0	d	0
645	F	e	0	e	0	e	0
646	M	f	0	f	0	f	0
647	D	g	0	g	0	g	0
648	P	e	0	c	0	g	0
649	P	c	0	c	0	b	0
650	Y	d	0	d	0	c	0
651	V	e	0	e	0	d	0
652	S	f	0	f	0	e	0

## Sheet: Raw output SS2
COILS: SS2
Amino Acid	Sequence	Window 14	Window 14 Prediction	Window 21	Window 21 Prediction	Window 28	Window 28 Prediction
1	M	g	0	a	0	a	0
2	A	a	0	b	0	b	0
3	S	b	0	c	0	c	0
4	V	c	0	d	0	d	0
5	A	d	0	e	0	e	0
6	E	e	0	f	0	f	0
7	S	f	0	g	0	g	0
8	S	g	0	a	0	a	0
9	F	a	0	b	0	b	0
10	P	c	0.001	c	0	c	0
11	L	d	0.009	d	0	d	0
12	L	e	0.009	e	0	e	0
13	C	f	0.009	f	0	f	0
14	Q	g	0.009	g	0	g	0
15	I	a	0.009	a	0	a	0
16	K	b	0.009	b	0	b	0
17	T	c	0.009	c	0	c	0
18	Q	d	0.009	d	0	d	0
19	R	e	0.009	e	0	e	0
20	R	f	0.009	f	0	f	0
21	I	g	0.009	g	0	g	0
22	N	a	0.009	a	0	a	0
23	S	b	0.009	b	0	b	0
24	S	c	0.009	c	0	c	0
25	T	g	0.002	d	0	d	0
26	L	a	0.002	e	0	e	0
27	R	b	0.002	f	0	f	0
28	H	c	0.002	g	0	g	0
29	S	d	0.002	a	0	a	0
30	R	e	0.002	b	0	b	0
31	V	f	0.002	c	0	c	0
32	S	g	0.002	g	0	d	0
33	Y	a	0.002	a	0	e	0
34	H	b	0.002	b	0	f	0
35	D	c	0.002	c	0	g	0
36	L	d	0.002	d	0	a	0
37	P	e	0	e	0	b	0
38	S	f	0	f	0	c	0
39	G	g	0	g	0	g	0
40	S	a	0	a	0	a	0
41	L	b	0	b	0	b	0
42	S	c	0	c	0	c	0
43	F	d	0	d	0	d	0
44	R	e	0	e	0	e	0
45	S	f	0	f	0	f	0
46	R	g	0	g	0	g	0
47	S	a	0	a	0	a	0
48	F	b	0	b	0	b	0
49	V	c	0	c	0	c	0
50	L	d	0	d	0	d	0
51	G	e	0	e	0	e	0
52	H	f	0	f	0	f	0
53	R	g	0	g	0	b	0
54	C	a	0	a	0	c	0
55	K	b	0	b	0	f	0
56	C	c	0	c	0	g	0
57	V	d	0	f	0	a	0
58	S	e	0	g	0	b	0
59	R	f	0	a	0	c	0
60	V	g	0	b	0	d	0
61	E	a	0	c	0	c	0
62	A	b	0	d	0	d	0
63	S	c	0	e	0	e	0
64	G	f	0	f	0	f	0
65	S	b	0	b	0	b	0
66	D	c	0	c	0	c	0
67	D	b	0	d	0	d	0
68	D	c	0	e	0	e	0.001
69	E	f	0.001	f	0	f	0.001
70	P	g	0.001	g	0	g	0.001
71	E	a	0.004	a	0.006	a	0.036
72	D	b	0.216	b	0.348	b	0.347
73	A	c	0.216	c	0.348	c	0.356
74	L	d	0.216	d	0.348	d	0.356
75	Q	e	0.216	e	0.348	e	0.356
76	A	f	0.216	f	0.348	f	0.356
77	T	g	0.216	g	0.348	g	0.356
78	I	a	0.216	a	0.348	a	0.356
79	D	b	0.216	b	0.348	b	0.356
80	K	c	0.216	c	0.348	c	0.356
81	S	d	0.216	d	0.348	d	0.356
82	K	e	0.216	e	0.348	e	0.356
83	K	f	0.216	f	0.348	f	0.356
84	V	g	0.216	g	0.348	g	0.356
85	L	a	0.216	a	0.348	a	0.356
86	A	b	0.159	b	0.348	b	0.356
87	M	c	0.083	c	0.348	c	0.356
88	Q	e	0.061	d	0.348	d	0.356
89	R	f	0.061	e	0.348	e	0.356
90	N	g	0.061	f	0.348	f	0.356
91	L	a	0.061	g	0.348	g	0.356
92	L	b	0.061	a	0.348	a	0.356
93	H	c	0.061	b	0.275	b	0.356
94	Q	d	0.061	c	0.275	c	0.356
95	I	e	0.061	e	0.142	d	0.356
96	A	f	0.061	f	0.142	e	0.356
97	E	g	0.061	g	0.142	f	0.356
98	R	a	0.061	a	0.142	g	0.356
99	R	b	0.061	b	0.142	a	0.356
100	K	c	0.061	c	0.142	b	0.356
101	L	d	0.061	d	0.142	c	0.18
102	V	e	0.024	e	0.142	e	0.039
103	S	f	0.024	f	0.142	f	0.039
104	S	g	0.024	g	0.142	g	0.039
105	I	a	0.024	a	0.142	a	0.039
106	K	b	0.024	b	0.142	b	0.039
107	E	c	0.024	c	0.142	c	0.039
108	S	d	0.014	d	0.017	d	0.023
109	T	e	0.014	e	0.013	e	0.023
110	P	f	0.003	f	0.013	f	0.01
111	D	g	0.008	g	0.013	g	0.01
112	L	a	0.008	a	0.013	a	0.01
113	D	b	0.008	b	0.013	b	0.01
114	D	c	0.008	c	0.013	c	0.01
115	A	d	0.008	d	0.013	d	0.01
116	K	e	0.008	e	0.013	e	0.008
117	A	f	0.008	f	0.013	f	0.006
118	S	g	0.008	g	0.003	g	0.002
119	S	a	0.008	a	0.001	a	0.001
120	K	b	0.008	b	0.001	b	0.001
121	Q	c	0.008	c	0.001	c	0.001
122	E	d	0.008	d	0.001	d	0.001
123	S	e	0.008	e	0.001	e	0.001
124	A	f	0.008	f	0.001	f	0.001
125	S	g	0.004	g	0.001	g	0
126	S	f	0.003	a	0.001	a	0
127	V	g	0.003	b	0.001	b	0
128	N	a	0.003	c	0.001	c	0
129	A	b	0.003	d	0.001	d	0
130	N	c	0.003	e	0.001	e	0
131	T	d	0.003	f	0.001	f	0
132	D	e	0.003	g	0.001	g	0
133	A	f	0.003	f	0.001	a	0
134	T	g	0.003	g	0.001	b	0
135	K	a	0.003	a	0.001	c	0
136	K	b	0.003	b	0.001	d	0
137	E	c	0.003	c	0.001	e	0
138	I	a	0.001	a	0.001	f	0
139	M	b	0.001	b	0.001	g	0
140	D	c	0.001	c	0.001	c	0
141	G	g	0.001	g	0	d	0
142	D	g	0	e	0	e	0
143	A	a	0	f	0	f	0
144	N	b	0	g	0	g	0
145	G	c	0	f	0	f	0
146	S	d	0	g	0	g	0
147	V	e	0	a	0	a	0
148	S	f	0	b	0	b	0
149	P	c	0	c	0	c	0
150	S	d	0	d	0	d	0
151	T	e	0	e	0	c	0
152	Y	f	0	f	0	d	0
153	G	g	0	g	0	e	0
154	K	e	0	c	0	b	0
155	S	f	0	d	0	c	0
156	S	g	0	e	0	d	0
157	L	a	0	b	0	b	0
158	S	b	0	c	0	c	0
159	K	c	0	d	0	d	0
160	E	d	0	e	0	e	0
161	P	e	0	b	0	f	0
162	E	g	0	c	0	g	0
163	A	a	0	d	0	a	0
164	K	b	0	e	0	b	0
165	T	c	0	f	0	c	0
166	F	d	0	g	0	d	0
167	S	e	0	a	0	e	0
168	P	b	0	b	0	f	0
169	S	c	0.001	c	0	g	0
170	T	d	0.001	d	0	a	0
171	E	b	0.018	e	0	b	0
172	S	c	0.018	f	0	c	0
173	L	d	0.018	g	0	d	0
174	K	e	0.018	a	0	e	0
175	N	f	0.018	b	0	f	0
176	R	g	0.018	c	0	g	0
177	K	a	0.018	d	0	a	0
178	Q	b	0.018	e	0	b	0
179	S	c	0.018	f	0	c	0
180	S	d	0.018	g	0	d	0
181	A	e	0.018	a	0	e	0
182	S	f	0.018	b	0	f	0
183	V	g	0.018	g	0	g	0
184	I	a	0.018	a	0	a	0
185	S	b	0.007	b	0	b	0
186	S	c	0.007	c	0	c	0
187	S	d	0	d	0	d	0
188	P	e	0	e	0	e	0
189	V	f	0	f	0	f	0
190	T	g	0	g	0	g	0
191	S	e	0	a	0	a	0
192	P	f	0	b	0	b	0
193	Q	e	0	c	0	c	0
194	K	f	0	d	0	d	0
195	P	g	0	g	0	e	0
196	S	b	0	a	0	f	0
197	D	b	0	b	0	g	0
198	V	c	0	c	0	a	0
199	A	d	0	d	0	b	0
200	T	e	0	e	0	c	0
201	N	f	0	f	0	d	0
202	G	g	0	g	0	e	0
203	K	a	0	a	0	f	0
204	P	b	0	b	0	g	0
205	W	c	0	c	0	c	0
206	S	d	0	d	0	d	0
207	S	e	0	e	0	e	0
208	V	f	0	f	0	f	0
209	V	g	0	g	0	g	0
210	A	a	0	a	0	a	0
211	S	b	0	b	0	b	0
212	S	c	0	c	0	c	0
213	V	d	0	d	0	d	0
214	D	e	0	e	0	e	0
215	P	f	0	f	0	f	0
216	P	g	0	g	0	g	0
217	Y	g	0	a	0	a	0
218	K	a	0	b	0	b	0
219	P	b	0	c	0	c	0
220	S	c	0	d	0	d	0
221	S	d	0	e	0	e	0
222	V	e	0	f	0	f	0
223	M	f	0	g	0	g	0
224	T	g	0	d	0	a	0
225	S	a	0	e	0	b	0
226	P	b	0	f	0	c	0
227	E	c	0	e	0	d	0
228	K	d	0	f	0	e	0
229	T	e	0	g	0	f	0
230	S	f	0	a	0	g	0
231	D	g	0	b	0	a	0
232	P	c	0	c	0	b	0
233	V	d	0	d	0	c	0
234	T	e	0	e	0	d	0
235	S	f	0	e	0	e	0
236	P	g	0	f	0	f	0
237	G	g	0	g	0	g	0
238	K	a	0	a	0	a	0
239	P	b	0	b	0	b	0
240	S	c	0	c	0	c	0
241	K	d	0	d	0	d	0
242	S	e	0	e	0	e	0
243	R	f	0	f	0	f	0
244	A	g	0	g	0	g	0
245	G	a	0	a	0	a	0
246	A	b	0	b	0	b	0
247	F	c	0	c	0	c	0
248	W	d	0	d	0	d	0
249	S	e	0	e	0	e	0
250	D	f	0	f	0	f	0
251	P	g	0	g	0	g	0
252	L	a	0	a	0	a	0
253	P	b	0	b	0	b	0
254	S	c	0	c	0	c	0
255	Y	d	0	d	0	d	0
256	L	e	0	e	0	a	0
257	T	f	0	f	0	b	0
258	K	g	0	g	0	c	0
259	A	a	0	a	0	d	0
260	P	b	0	b	0	e	0
261	Q	c	0	c	0	f	0
262	T	d	0	d	0	g	0
263	S	e	0	e	0	a	0
264	T	f	0	f	0	b	0
265	M	g	0	g	0	c	0
266	K	a	0	a	0	d	0
267	T	b	0	b	0	e	0
268	E	c	0	c	0	f	0
269	K	e	0	d	0	g	0
270	Y	a	0	e	0	a	0
271	V	a	0	f	0	b	0
272	E	b	0	g	0	c	0
273	K	c	0	a	0	d	0
274	T	d	0	b	0	e	0
275	P	e	0	e	0	f	0
276	D	f	0	f	0	g	0
277	V	g	0	g	0	a	0
278	A	a	0	a	0	b	0
279	S	b	0	b	0	c	0
280	S	c	0	c	0	d	0
281	E	d	0	d	0	e	0
282	T	e	0	e	0	f	0
283	N	f	0	f	0	g	0
284	E	g	0	g	0	a	0
285	P	b	0	b	0	b	0
286	G	c	0	c	0	c	0
287	K	d	0	d	0	d	0
288	D	e	0	e	0	e	0
289	E	f	0	f	0	f	0
290	E	g	0	g	0	g	0
291	K	a	0	a	0	a	0
292	P	b	0	b	0	b	0
293	P	f	0	f	0	c	0
294	P	g	0	g	0	d	0
295	L	a	0.005	f	0	e	0
296	A	b	0.005	g	0	f	0
297	G	c	0.005	a	0	g	0
298	A	d	0.005	b	0	e	0
299	N	e	0.005	c	0	f	0
300	V	f	0.005	d	0	g	0
301	M	g	0.005	e	0	a	0
302	N	a	0.005	f	0	b	0
303	V	b	0.005	g	0	c	0
304	I	c	0.005	a	0	d	0
305	L	d	0.005	b	0	e	0
306	V	e	0.005	c	0	f	0
307	A	f	0.005	d	0	g	0
308	A	g	0.005	e	0	a	0
309	E	e	0.005	f	0	b	0
310	C	f	0.005	g	0	c	0
311	A	g	0.005	a	0	d	0
312	P	b	0	b	0	e	0
313	F	c	0	b	0	f	0
314	S	c	0	c	0	g	0
315	K	d	0	d	0	a	0
316	T	e	0	e	0	b	0
317	G	b	0	b	0	c	0
318	G	c	0.001	c	0	d	0
319	L	d	0.002	d	0	d	0
320	G	e	0.002	e	0	e	0
321	D	f	0.002	f	0	f	0
322	V	g	0.002	g	0	g	0
323	A	a	0.002	a	0	a	0
324	G	b	0.002	b	0	b	0
325	A	c	0.002	c	0	c	0
326	L	d	0.002	d	0	d	0
327	P	e	0.002	e	0	e	0
328	K	f	0.002	f	0	f	0
329	S	g	0.002	c	0	g	0
330	L	a	0.002	d	0	d	0
331	A	b	0.002	e	0	e	0
332	R	c	0.002	f	0	f	0
333	R	g	0	g	0	g	0
334	G	a	0	a	0	a	0
335	H	b	0	b	0	b	0
336	R	c	0	c	0	c	0
337	V	d	0	d	0	d	0
338	M	e	0	e	0	e	0
339	V	f	0	f	0	f	0
340	V	g	0	g	0	c	0
341	V	a	0	a	0	d	0
342	P	b	0	b	0	e	0
343	R	a	0	c	0	f	0
344	Y	b	0.001	e	0	g	0
345	A	c	0.003	a	0	a	0
346	E	d	0.003	b	0	b	0
347	Y	e	0.003	c	0	c	0
348	A	f	0.003	d	0	d	0
349	E	g	0.003	e	0	e	0
350	A	a	0.003	f	0	f	0
351	K	b	0.003	g	0	g	0
352	D	c	0.003	a	0	a	0
353	L	d	0.003	b	0	b	0
354	G	c	0.011	c	0	c	0
355	V	d	0.011	d	0	d	0
356	R	e	0.021	e	0	e	0
357	K	f	0.021	f	0	f	0
358	R	g	0.021	g	0	g	0
359	Y	a	0.021	a	0	a	0
360	K	b	0.021	b	0	b	0
361	V	c	0.021	c	0	c	0
362	A	d	0.021	d	0	d	0
363	G	e	0.021	e	0	e	0
364	Q	f	0.021	f	0	f	0
365	D	g	0.021	g	0	g	0
366	M	a	0.021	a	0	a	0
367	E	b	0.021	b	0	b	0
368	V	c	0.021	c	0	c	0
369	M	d	0.021	d	0	d	0
370	Y	e	0.005	e	0	e	0
371	F	f	0.001	f	0	f	0
372	H	g	0	g	0	g	0
373	A	a	0	a	0	a	0
374	F	b	0	b	0	b	0
375	I	c	0	c	0	c	0
376	D	b	0	g	0	b	0
377	G	c	0	c	0	c	0
378	V	d	0	d	0	f	0
379	D	e	0	e	0	g	0
380	F	f	0	f	0	a	0
381	V	d	0	g	0	b	0
382	F	b	0	e	0	c	0
383	I	c	0	f	0	d	0
384	D	d	0	g	0	e	0
385	S	e	0	a	0	f	0
386	P	f	0	b	0	b	0
387	E	g	0	b	0	a	0
388	F	a	0	b	0	b	0
389	R	b	0	c	0	c	0
390	H	c	0	d	0	d	0
391	L	d	0	e	0	e	0
392	S	e	0	f	0	f	0
393	N	g	0	g	0	g	0
394	N	b	0.001	a	0	a	0
395	I	c	0.001	b	0	b	0
396	Y	d	0.001	c	0	c	0
397	G	e	0.001	d	0	d	0
398	G	e	0.003	e	0	e	0
399	N	f	0.013	f	0	f	0
400	R	g	0.013	g	0	g	0
401	L	a	0.013	a	0	a	0
402	D	b	0.013	b	0	b	0
403	I	c	0.013	c	0	c	0
404	L	d	0.013	d	0	d	0
405	K	e	0.013	e	0	e	0
406	R	f	0.013	f	0	f	0
407	M	g	0.013	g	0	g	0
408	V	a	0.013	a	0	a	0
409	L	b	0.013	b	0	b	0
410	F	c	0.013	c	0	c	0
411	C	d	0.013	d	0	d	0
412	K	e	0.013	e	0	e	0
413	A	f	0.009	f	0	f	0
414	A	g	0.006	g	0	g	0
415	V	a	0.003	a	0	a	0
416	E	b	0.003	b	0	b	0
417	V	c	0.003	c	0	c	0
418	P	e	0	e	0	e	0
419	W	f	0	f	0	f	0
420	Y	d	0	g	0	g	0
421	V	e	0	a	0	a	0
422	P	b	0	b	0	b	0
423	C	c	0	c	0	c	0
424	G	e	0	b	0	d	0
425	G	a	0	b	0	b	0
426	V	g	0	c	0	c	0
427	C	a	0	d	0	d	0
428	Y	b	0	e	0	e	0
429	G	f	0	f	0	f	0
430	D	e	0	g	0	g	0
431	G	b	0.001	b	0	a	0
432	N	c	0.001	b	0	b	0
433	L	d	0.001	c	0	c	0
434	A	e	0.001	d	0	d	0
435	F	f	0.001	e	0	e	0
436	I	g	0.001	f	0	f	0
437	A	a	0.001	g	0	g	0
438	N	b	0.001	a	0	a	0
439	D	c	0.001	b	0	b	0
440	W	d	0.001	c	0	c	0
441	H	e	0.001	d	0	d	0
442	T	f	0.001	e	0	e	0
443	A	g	0.001	f	0	b	0
444	L	a	0.001	g	0	c	0
445	L	b	0.001	a	0	d	0
446	P	b	0	b	0	e	0
447	V	f	0	c	0	f	0
448	Y	g	0	g	0	g	0
449	L	a	0	a	0	a	0
450	K	b	0	b	0	b	0
451	A	c	0	c	0	c	0
452	Y	d	0	d	0	d	0
453	Y	e	0	e	0	e	0
454	R	f	0	f	0	f	0
455	D	g	0	g	0	g	0
456	H	a	0	a	0	a	0
457	G	b	0	b	0	b	0
458	I	a	0.001	c	0	c	0
459	M	b	0.001	d	0	d	0
460	K	c	0.001	e	0	e	0
461	Y	d	0.001	f	0	f	0
462	T	e	0.001	g	0	g	0
463	R	f	0.001	a	0	a	0
464	S	g	0.001	b	0	b	0
465	V	a	0.001	c	0	c	0
466	L	b	0.001	d	0	d	0
467	V	c	0.001	e	0	e	0
468	I	d	0.001	f	0	f	0
469	H	e	0.001	g	0	g	0
470	N	f	0.001	a	0	a	0
471	I	g	0.001	b	0	b	0
472	A	a	0	c	0	c	0
473	H	b	0	d	0	d	0
474	Q	c	0	e	0	e	0
475	G	f	0	f	0	f	0
476	R	g	0	g	0	g	0
477	G	b	0	f	0	a	0
478	P	g	0	g	0	g	0
479	V	a	0	a	0	a	0
480	D	b	0	b	0	b	0
481	D	e	0	c	0	c	0
482	F	f	0	d	0	d	0
483	S	g	0	e	0	e	0
484	Y	e	0	a	0	f	0
485	V	f	0	b	0	g	0
486	D	g	0	c	0	g	0
487	L	a	0	d	0	a	0
488	P	b	0	e	0	b	0
489	S	c	0	f	0	c	0
490	H	d	0	g	0	d	0
491	Y	e	0	a	0	e	0
492	L	f	0	b	0	f	0
493	D	g	0	c	0	g	0
494	S	a	0	d	0	a	0
495	F	b	0	b	0	b	0
496	K	c	0	c	0	c	0
497	L	d	0	d	0	d	0
498	Y	e	0	e	0	e	0
499	D	f	0	f	0	f	0
500	P	g	0	g	0	g	0
501	V	a	0	a	0	a	0
502	G	b	0	b	0	b	0
503	G	e	0	e	0	c	0
504	E	f	0	f	0	f	0
505	H	g	0	g	0	g	0
506	F	a	0	a	0	e	0
507	N	b	0.003	b	0	f	0
508	I	c	0.003	c	0	g	0
509	F	d	0.003	d	0	a	0
510	A	e	0.003	e	0	b	0
511	A	f	0.003	f	0	c	0
512	G	g	0.003	g	0	d	0
513	L	a	0.003	e	0	e	0
514	K	b	0.003	f	0.001	f	0
515	A	c	0.003	g	0.001	g	0
516	A	d	0.003	a	0.001	a	0
517	D	e	0.003	b	0.001	b	0
518	R	f	0.003	c	0.001	c	0
519	V	g	0.003	d	0.001	d	0
520	L	a	0.003	e	0.001	e	0
521	T	b	0.002	f	0.001	f	0
522	V	c	0.002	g	0.001	g	0
523	S	d	0.001	a	0.001	a	0
524	H	b	0.001	b	0.001	b	0
525	G	c	0.001	c	0.001	c	0
526	Y	d	0.001	d	0.001	d	0
527	S	e	0.001	e	0.001	e	0
528	W	f	0.001	f	0.001	f	0
529	E	g	0.001	g	0.001	g	0
530	V	a	0.001	a	0.001	a	0
531	K	b	0.001	b	0.001	b	0
532	T	c	0.001	c	0.001	c	0
533	L	d	0.001	d	0.001	d	0
534	E	e	0.001	e	0.001	e	0
535	G	f	0.001	f	0	f	0
536	G	g	0	g	0	g	0
537	W	f	0	a	0	a	0
538	G	g	0	c	0	b	0
539	L	a	0	d	0	c	0
540	H	b	0	e	0	d	0
541	N	c	0	f	0	e	0
542	I	d	0	g	0	f	0
543	I	e	0	a	0	g	0
544	N	f	0	b	0	a	0
545	E	g	0	c	0	b	0
546	N	a	0	d	0	c	0
547	D	b	0	e	0	e	0
548	W	c	0	f	0	f	0
549	K	d	0	g	0	g	0
550	F	e	0	a	0	a	0
551	R	f	0	b	0	b	0
552	G	g	0	c	0	c	0
553	I	a	0	d	0	d	0
554	V	e	0	e	0	e	0
555	N	f	0	f	0	f	0
556	G	g	0	g	0	g	0
557	I	a	0	a	0	b	0
558	D	b	0	b	0	c	0
559	T	c	0	c	0	d	0
560	Q	d	0	d	0	b	0
561	E	e	0	e	0	c	0
562	W	f	0	f	0	d	0
563	N	g	0	g	0	e	0
564	P	b	0	b	0	f	0
565	E	c	0	g	0	g	0
566	F	d	0	a	0	a	0
567	D	e	0	b	0	b	0
568	T	f	0	c	0	c	0
569	Y	b	0	d	0	d	0
570	L	c	0.001	e	0	a	0
571	H	d	0.001	f	0	b	0
572	S	e	0.001	g	0	c	0
573	D	f	0.001	a	0	d	0
574	D	g	0.001	b	0	e	0
575	Y	a	0.001	c	0	f	0
576	T	b	0.001	d	0.001	g	0
577	N	c	0.001	e	0.001	a	0
578	Y	d	0.001	f	0.001	b	0
579	S	g	0.001	g	0.001	c	0
580	L	a	0.001	a	0.001	d	0
581	E	b	0.001	b	0.001	e	0
582	N	c	0.001	c	0.001	f	0
583	L	d	0.001	d	0.001	g	0
584	H	e	0.001	e	0.001	a	0
585	I	f	0.001	f	0.001	b	0
586	G	g	0.001	g	0.001	c	0
587	K	a	0.001	a	0.001	d	0
588	P	b	0.001	b	0.001	e	0
589	Q	c	0.001	c	0.001	f	0
590	C	d	0.001	d	0.001	g	0
591	K	e	0.001	e	0.001	a	0
592	A	f	0.001	f	0.001	b	0
593	A	g	0.001	g	0.001	c	0
594	L	a	0.001	a	0.001	d	0
595	Q	b	0.001	b	0.001	e	0
596	K	c	0.001	c	0.001	f	0
597	E	g	0.001	d	0.001	g	0
598	L	a	0.001	e	0.001	a	0
599	G	b	0.001	f	0.001	b	0
600	L	c	0	g	0.001	c	0
601	P	e	0	e	0	a	0
602	V	f	0	f	0	b	0
603	R	g	0	g	0	c	0
604	P	c	0	f	0	g	0
605	D	e	0	e	0	a	0
606	V	b	0	f	0	b	0
607	P	c	0	g	0	c	0
608	L	d	0.001	a	0	d	0
609	I	e	0.001	b	0	e	0
610	G	f	0.001	c	0	f	0
611	F	g	0.001	d	0	e	0
612	I	a	0.001	e	0	f	0
613	G	b	0.001	g	0	g	0
614	R	c	0.001	a	0	e	0
615	L	d	0.001	b	0	f	0
616	D	e	0.001	c	0	g	0
617	H	f	0.001	d	0	a	0
618	Q	g	0.001	e	0	b	0
619	K	a	0.001	f	0	c	0
620	G	b	0.001	g	0	d	0
621	V	c	0.001	e	0	e	0
622	D	b	0.001	f	0	f	0
623	L	c	0.001	g	0	g	0
624	I	d	0.001	a	0	a	0
625	A	e	0.001	b	0	b	0
626	E	f	0.001	c	0	c	0
627	A	g	0.001	d	0	d	0
628	V	a	0.001	e	0	e	0
629	P	b	0	f	0	f	0
630	W	g	0	g	0	g	0.001
631	M	a	0.001	a	0.001	a	0.057
632	M	b	0.001	b	0.002	b	0.057
633	S	c	0.001	c	0.004	c	0.057
634	Q	d	0.001	d	0.007	d	0.068
635	D	e	0.001	e	0.019	e	0.068
636	V	f	0.003	f	0.077	f	0.068
637	Q	g	0.011	g	0.115	g	0.118
638	L	a	0.011	a	0.115	a	0.118
639	V	b	0.011	b	0.115	b	0.118
640	M	c	0.011	c	0.115	c	0.118
641	L	d	0.019	d	0.15	d	0.118
642	G	e	0.019	e	0.15	e	0.118
643	T	f	0.039	f	0.15	f	0.118
644	G	g	0.039	g	0.15	g	0.118
645	R	a	0.329	a	0.15	a	0.118
646	P	b	0.476	b	0.15	b	0.118
647	D	c	0.936	c	0.15	c	0.118
648	L	d	0.936	d	0.15	d	0.118
649	E	e	0.936	e	0.15	e	0.118
650	E	f	0.936	f	0.15	f	0.118
651	V	g	0.936	g	0.15	g	0.118
652	L	a	0.936	a	0.15	a	0.118
653	R	b	0.936	b	0.15	b	0.118
654	Q	c	0.936	c	0.15	c	0.118
655	M	d	0.936	d	0.15	d	0.118
656	E	e	0.936	e	0.15	e	0.118
657	H	f	0.936	f	0.15	f	0.118
658	Q	g	0.936	g	0.15	g	0.118
659	Y	a	0.936	a	0.15	a	0.118
660	R	b	0.936	b	0.15	b	0.118
661	D	c	0.936	c	0.15	c	0.118
662	K	d	0.132	d	0.03	d	0.118
663	A	e	0.025	e	0.03	e	0.118
664	R	f	0.02	f	0.03	f	0.118
665	G	g	0.01	g	0.03	g	0.012
666	W	d	0.001	a	0.001	a	0
667	V	e	0	b	0.001	b	0
668	G	f	0	c	0	c	0
669	F	c	0	d	0	d	0
670	S	b	0	a	0	e	0
671	V	e	0.001	b	0	f	0
672	K	f	0.001	c	0	g	0
673	T	g	0.001	d	0	a	0
674	A	a	0.001	e	0	b	0
675	H	b	0.001	f	0	f	0
676	R	c	0.001	g	0	g	0
677	I	d	0.001	a	0	a	0
678	T	e	0.001	b	0	b	0
679	A	f	0.001	c	0	c	0
680	G	g	0.001	g	0	g	0
681	A	a	0.001	a	0	a	0
682	D	b	0.001	b	0	b	0
683	I	c	0.001	c	0	c	0
684	L	d	0.001	d	0	d	0
685	L	e	0.001	a	0	e	0
686	M	f	0.001	b	0	f	0
687	P	e	0	c	0	g	0
688	S	f	0	d	0	a	0
689	R	b	0	e	0	b	0
690	F	c	0	f	0	c	0
691	E	d	0	g	0	d	0
692	P	e	0	e	0	e	0
693	C	f	0	f	0	f	0
694	G	g	0	g	0	g	0
695	L	a	0	a	0	e	0
696	N	b	0	b	0	f	0
697	Q	c	0	c	0	g	0
698	L	d	0	d	0	a	0
699	Y	e	0	e	0	b	0
700	A	f	0	f	0	c	0
701	M	g	0	g	0	d	0
702	N	a	0	a	0	e	0
703	Y	b	0	f	0	f	0
704	G	c	0	g	0	g	0
705	T	d	0	a	0	a	0
706	I	e	0	b	0	b	0
707	P	c	0	g	0	c	0
708	V	d	0.003	a	0	d	0
709	V	e	0.003	b	0	e	0
710	H	f	0.003	c	0	f	0
711	A	g	0.003	d	0	g	0
712	V	a	0.003	e	0	a	0
713	G	b	0.003	f	0	b	0
714	G	c	0.003	g	0	c	0
715	L	d	0.003	a	0	d	0
716	R	e	0.003	b	0	e	0
717	D	f	0.003	c	0	f	0
718	T	g	0.003	d	0	g	0
719	V	a	0.003	e	0	a	0
720	Q	b	0.003	f	0	b	0
721	Q	c	0.003	g	0	c	0
722	F	d	0.003	a	0	d	0
723	D	e	0.003	b	0	e	0
724	P	c	0	c	0	c	0
725	Y	d	0	d	0	d	0
726	S	e	0	e	0	e	0
727	E	f	0	f	0	f	0
728	T	g	0	g	0	g	0
729	G	c	0	c	0	a	0
730	L	d	0	b	0	b	0
731	G	e	0	c	0	c	0
732	W	f	0	d	0	d	0
733	T	e	0.001	e	0	e	0
734	F	f	0.001	f	0	f	0
735	D	g	0.003	g	0.002	g	0
736	S	a	0.003	e	0.002	a	0
737	A	b	0.016	f	0.004	f	0
738	E	c	0.016	g	0.007	g	0.001
739	A	d	0.016	a	0.007	a	0.001
740	G	e	0.016	b	0.007	b	0.001
741	K	f	0.016	c	0.007	c	0.001
742	L	g	0.016	d	0.007	d	0.001
743	I	a	0.016	e	0.007	e	0.001
744	H	b	0.016	f	0.007	f	0.001
745	A	c	0.016	g	0.007	g	0.001
746	L	d	0.016	a	0.007	a	0.001
747	G	e	0.016	b	0.007	b	0.001
748	N	f	0.016	c	0.007	c	0.001
749	C	g	0.016	d	0.007	d	0.001
750	L	a	0.016	e	0.007	e	0.001
751	L	b	0.007	f	0.007	f	0.001
752	T	c	0.007	g	0.007	g	0.001
753	Y	d	0.007	a	0.007	a	0.001
754	R	e	0.007	b	0.007	b	0.001
755	E	f	0.007	c	0.007	c	0.001
756	Y	d	0.004	d	0.007	d	0.001
757	K	e	0.004	e	0.007	e	0.001
758	E	f	0.004	f	0.007	f	0.001
759	S	g	0.004	c	0.004	g	0.001
760	W	a	0.004	d	0.004	a	0.001
761	E	b	0.004	e	0.004	b	0.001
762	G	c	0.004	f	0.001	c	0.001
763	L	d	0.004	g	0.001	d	0.001
764	Q	e	0.004	e	0	e	0.001
765	R	f	0.004	f	0	f	0.001
766	R	g	0.004	g	0	g	0
767	G	c	0	a	0	a	0
768	M	d	0	e	0	b	0
769	T	e	0	f	0	c	0
770	Q	b	0	g	0	g	0
771	D	c	0	a	0	e	0
772	L	b	0.018	b	0	f	0
773	S	c	0.026	c	0	g	0
774	W	d	0.029	d	0	a	0
775	D	e	0.211	e	0	b	0
776	N	f	0.433	f	0	c	0
777	A	g	0.433	g	0	d	0
778	A	a	0.433	a	0	e	0
779	E	b	0.433	b	0	f	0
780	K	c	0.433	c	0	g	0
781	Y	d	0.433	d	0	a	0
782	E	e	0.433	e	0	b	0
783	E	f	0.433	f	0	c	0
784	V	g	0.433	g	0	d	0
785	L	a	0.433	a	0	e	0
786	V	b	0.433	b	0	f	0
787	A	c	0.433	c	0	g	0
788	A	d	0.433	d	0	a	0
789	K	e	0.433	e	0	b	0
790	Y	f	0.054	f	0	c	0
791	H	g	0.03	g	0	f	0
792	W	a	0	a	0	a	0

## Sheet: Raw output SS3
COILS: SS3
Amino Acid	Sequence	Window 14	Window 14 Prediction	Window 21	Window 21 Prediction	Window 28	Window 28 Prediction
1	M	g	0	b	0	b	0
2	E	a	0	c	0	c	0
3	V	b	0	b	0	b	0
4	C	c	0	c	0	c	0
5	W	d	0	d	0	d	0
6	Q	e	0	e	0	e	0
7	I	f	0	f	0	f	0
8	Q	g	0	g	0	g	0
9	R	a	0	a	0	a	0
10	P	b	0	b	0	b	0
11	A	b	0	f	0	c	0
12	S	c	0	g	0	d	0
13	L	d	0	a	0	e	0
14	R	e	0	b	0	f	0
15	P	f	0	c	0	g	0
16	G	g	0	d	0	a	0
17	F	a	0	b	0	b	0
18	Q	b	0	c	0	c	0
19	E	c	0	d	0	d	0
20	K	d	0	e	0	b	0
21	G	e	0	f	0	c	0
22	R	f	0	g	0	g	0
23	V	g	0	a	0	e	0
24	K	a	0	f	0	f	0
25	I	c	0	g	0	g	0
26	N	d	0	a	0	a	0
27	T	e	0	b	0	b	0
28	F	f	0	c	0	c	0
29	S	g	0	d	0	d	0
30	V	a	0	e	0	e	0
31	G	f	0	f	0	f	0
32	F	g	0	g	0	g	0
33	F	a	0.001	a	0	a	0
34	P	b	0.003	b	0	b	0
35	R	c	0.02	c	0	g	0
36	S	d	0.02	d	0	a	0
37	I	e	0.02	e	0	b	0
38	S	f	0.02	f	0	c	0
39	S	g	0.02	g	0	d	0
40	I	a	0.02	e	0	e	0
41	A	b	0.02	f	0	f	0
42	S	c	0.02	g	0	g	0
43	L	d	0.02	a	0	a	0
44	E	e	0.02	b	0	b	0
45	S	f	0.02	c	0	c	0
46	Q	g	0.02	d	0	d	0
47	Y	a	0.02	e	0	e	0
48	K	b	0.02	f	0	f	0
49	S	c	0.013	g	0	g	0
50	N	d	0.004	a	0	a	0
51	G	e	0.002	b	0	b	0
52	F	c	0.001	c	0	c	0
53	L	a	0.002	d	0	d	0
54	H	b	0.002	e	0	e	0
55	Q	c	0.002	f	0	f	0
56	I	d	0.002	g	0	g	0
57	T	e	0.002	a	0	a	0
58	A	f	0.002	b	0	b	0
59	S	g	0.002	c	0	c	0
60	A	a	0.002	d	0	d	0
61	D	b	0.002	e	0	e	0
62	F	c	0.002	c	0	f	0
63	S	d	0.002	d	0	g	0
64	R	e	0.002	e	0	a	0
65	K	f	0.002	f	0	b	0
66	K	g	0.002	g	0	c	0
67	Q	f	0	a	0	d	0
68	G	g	0	b	0	e	0
69	R	a	0	c	0	f	0
70	M	b	0	d	0	g	0
71	A	c	0	e	0	a	0
72	A	d	0	f	0	b	0
73	S	e	0	g	0	c	0
74	G	f	0	f	0	d	0
75	P	g	0	g	0	b	0
76	K	a	0	a	0	c	0
77	S	b	0	b	0	d	0
78	S	c	0	c	0	e	0
79	G	d	0	d	0	f	0
80	P	e	0	b	0	b	0
81	R	g	0	c	0	c	0
82	G	a	0	d	0	d	0
83	F	e	0	e	0	e	0
84	G	f	0	c	0	f	0
85	R	g	0	d	0	g	0
86	R	e	0	e	0	a	0
87	T	f	0	f	0	c	0
88	T	g	0	g	0	d	0
89	V	a	0.001	a	0	e	0
90	G	b	0.001	b	0	f	0
91	S	c	0.002	c	0	e	0
92	A	d	0.002	d	0	f	0
93	Q	e	0.002	e	0	g	0
94	K	f	0.002	f	0	a	0
95	R	g	0.002	g	0	b	0
96	T	a	0.002	e	0	c	0
97	Q	b	0.002	f	0	d	0
98	K	c	0.002	g	0	e	0
99	K	d	0.002	a	0	f	0
100	N	e	0.002	b	0	g	0
101	G	f	0.002	c	0	a	0
102	E	g	0.002	d	0	f	0
103	K	a	0.002	e	0	g	0
104	D	b	0.002	f	0	a	0
105	S	c	0.002	b	0	b	0
106	N	g	0.002	c	0	c	0
107	A	a	0.002	d	0	d	0
108	T	e	0.001	e	0	e	0
109	S	f	0.001	f	0	f	0
110	T	g	0.001	g	0	g	0
111	A	a	0.001	a	0	a	0
112	T	b	0.001	b	0	b	0
113	N	c	0.001	c	0	c	0
114	E	d	0.001	d	0	d	0
115	V	e	0.001	e	0	e	0
116	S	f	0.001	f	0	f	0
117	G	g	0.001	g	0	g	0
118	I	e	0.005	e	0.001	e	0.001
119	S	f	0.007	f	0.002	f	0.001
120	K	g	0.007	g	0.003	g	0.001
121	L	a	0.007	a	0.003	a	0.001
122	P	b	0.007	b	0.003	b	0.001
123	A	c	0.007	c	0.007	c	0.001
124	A	d	0.007	d	0.009	d	0.001
125	K	e	0.007	e	0.009	e	0.001
126	V	f	0.007	f	0.009	f	0.001
127	D	g	0.007	g	0.009	g	0.001
128	V	a	0.007	a	0.009	a	0.001
129	Q	b	0.007	b	0.009	b	0.001
130	K	c	0.007	c	0.009	c	0.001
131	Q	d	0.007	d	0.009	d	0.001
132	S	e	0.007	e	0.009	e	0.001
133	S	f	0.007	f	0.009	f	0.001
134	V	g	0.003	g	0.009	g	0.001
135	V	c	0.003	a	0.009	a	0.001
136	L	d	0.007	b	0.009	b	0.001
137	N	e	0.007	c	0.009	c	0.001
138	E	f	0.007	d	0.009	d	0.001
139	R	g	0.007	e	0.009	e	0.001
140	N	a	0.007	f	0.009	f	0.001
141	V	b	0.007	g	0.009	g	0.001
142	L	c	0.007	a	0.009	a	0.001
143	D	d	0.007	b	0.009	b	0.001
144	R	e	0.007	c	0.009	c	0.001
145	S	f	0.007	f	0.002	f	0.002
146	D	g	0.007	g	0.002	g	0.003
147	I	a	0.007	a	0.002	a	0.007
148	E	b	0.007	b	0.002	b	0.007
149	D	c	0.007	c	0.002	c	0.007
150	G	g	0.002	d	0.002	d	0.007
151	S	a	0.002	e	0.005	e	0.007
152	D	b	0.002	f	0.017	f	0.007
153	R	c	0.002	g	0.02	g	0.007
154	L	d	0.002	a	0.034	a	0.007
155	D	e	0.002	b	0.034	b	0.007
156	K	b	0.003	c	0.034	c	0.007
157	K	c	0.003	d	0.034	d	0.007
158	T	d	0.003	e	0.034	e	0.007
159	T	f	0.004	f	0.034	f	0.007
160	D	g	0.009	g	0.034	g	0.007
161	D	e	0.037	e	0.054	e	0.007
162	D	b	0.916	f	0.215	b	0.011
163	D	c	0.916	g	0.215	b	0.537
164	L	d	0.916	a	0.215	c	0.537
165	L	d	0.976	b	0.215	d	0.537
166	E	e	0.976	c	0.215	e	0.537
167	Q	f	0.976	d	0.215	f	0.537
168	K	g	0.976	e	0.215	g	0.537
169	L	a	0.976	f	0.215	a	0.537
170	K	b	0.976	g	0.215	b	0.537
171	L	c	0.976	a	0.215	c	0.537
172	E	d	0.976	b	0.215	d	0.537
173	R	e	0.976	c	0.215	e	0.537
174	E	f	0.976	d	0.215	f	0.537
175	N	g	0.976	e	0.215	g	0.537
176	L	a	0.976	f	0.215	a	0.537
177	R	b	0.976	g	0.215	b	0.537
178	R	c	0.976	a	0.215	c	0.537
179	K	g	0.36	b	0.215	d	0.537
180	E	a	0.36	c	0.215	e	0.537
181	I	f	0.122	d	0.215	f	0.537
182	E	g	0.122	e	0.215	g	0.537
183	T	f	0.069	a	0.163	a	0.537
184	L	g	0.027	b	0.082	b	0.537
185	A	g	0.015	c	0.082	c	0.537
186	A	a	0.015	b	0.043	d	0.537
187	E	b	0.015	c	0.043	e	0.537
188	N	c	0.015	f	0.034	f	0.537
189	L	d	0.015	g	0.014	g	0.537
190	A	e	0.015	a	0.003	a	0.537
191	R	f	0.015	b	0.003	b	0.494
192	G	g	0.003	c	0.003	c	0.494
193	D	f	0.001	f	0	g	0.003
194	R	g	0.001	g	0	a	0.003
195	M	a	0.001	a	0	b	0.001
196	F	a	0	b	0	c	0
197	V	b	0	c	0	d	0
198	Y	c	0	d	0	e	0
199	P	f	0	e	0	e	0
200	V	g	0	f	0	f	0
201	I	a	0	g	0	g	0
202	V	a	0	a	0.001	a	0
203	K	b	0	b	0.001	b	0
204	P	c	0	c	0.001	c	0
205	D	e	0.001	d	0.001	d	0
206	E	e	0.026	e	0.001	e	0
207	D	f	0.026	f	0.001	f	0
208	I	g	0.026	g	0.001	g	0
209	E	a	0.107	a	0.001	a	0
210	V	b	0.107	b	0.001	b	0
211	F	c	0.107	c	0.001	c	0
212	L	d	0.107	d	0.001	d	0
213	N	e	0.107	e	0.001	e	0
214	R	f	0.107	f	0.001	f	0
215	N	g	0.107	g	0.001	g	0
216	L	a	0.107	a	0.001	a	0
217	S	b	0.107	b	0.001	b	0
218	T	c	0.107	c	0.001	c	0
219	L	d	0.107	d	0.001	d	0
220	N	e	0.107	e	0.001	e	0
221	N	f	0.107	f	0.001	f	0
222	E	g	0.107	g	0.001	g	0
223	P	a	0	a	0	a	0
224	D	b	0	b	0	b	0
225	V	c	0	c	0	c	0
226	L	d	0	d	0	d	0
227	I	e	0	e	0	e	0
228	M	f	0	f	0	f	0
229	G	g	0	g	0	g	0
230	A	e	0	a	0	a	0
231	F	c	0	b	0	b	0
232	N	d	0	c	0	c	0
233	E	e	0	g	0	d	0
234	W	f	0	f	0	e	0
235	R	g	0	g	0	f	0
236	W	a	0	a	0	g	0
237	K	b	0	b	0	a	0
238	S	c	0	c	0	b	0
239	F	d	0	d	0	c	0
240	T	e	0	e	0	f	0
241	R	f	0	f	0	g	0
242	R	g	0	g	0	a	0
243	L	a	0	a	0	b	0
244	E	b	0	b	0	c	0
245	K	c	0	c	0	d	0
246	T	d	0	d	0	e	0
247	W	e	0	e	0	f	0
248	I	f	0	f	0	g	0
249	H	g	0	g	0	a	0
250	E	a	0	a	0	b	0
251	D	b	0	b	0	c	0
252	W	c	0	c	0	d	0
253	L	d	0	d	0	e	0
254	S	f	0	e	0	f	0
255	C	g	0	f	0	g	0
256	L	e	0	g	0	a	0
257	L	f	0	a	0	b	0
258	H	g	0	b	0	c	0
259	I	a	0	c	0	d	0
260	P	b	0	g	0	e	0
261	K	a	0	a	0	f	0
262	E	b	0	b	0	g	0
263	A	c	0	c	0	a	0
264	Y	d	0	d	0	b	0
265	K	e	0	e	0	c	0
266	M	f	0	f	0	d	0
267	D	g	0	g	0	e	0
268	F	a	0	a	0	a	0
269	V	b	0	b	0	b	0
270	F	c	0	c	0	c	0
271	F	d	0	d	0	d	0
272	N	e	0	e	0	a	0
273	G	f	0	b	0	b	0
274	Q	g	0	c	0	c	0
275	S	c	0	d	0	d	0
276	V	d	0	e	0	e	0
277	Y	f	0	f	0	f	0
278	D	g	0	g	0	g	0
279	N	a	0	a	0	a	0
280	N	b	0	b	0	b	0
281	D	c	0	c	0	c	0
282	S	d	0	d	0	d	0
283	K	e	0	e	0	e	0.001
284	D	f	0	f	0	f	0.001
285	F	g	0	g	0	g	0.001
286	C	a	0	a	0.001	a	0.007
287	V	b	0	b	0.004	b	0.013
288	E	c	0	c	0.009	c	0.04
289	I	d	0	d	0.009	d	0.04
290	K	e	0	e	0.009	e	0.04
291	G	f	0.001	f	0.012	f	0.04
292	G	g	0.002	g	0.036	g	0.045
293	M	a	0.009	a	0.104	a	0.305
294	D	b	0.015	b	0.104	b	0.305
295	K	c	0.015	c	0.104	c	0.305
296	V	d	0.016	d	0.104	d	0.305
297	D	e	0.016	e	0.104	e	0.305
298	F	f	0.057	f	0.104	f	0.305
299	E	g	0.453	g	0.406	a	0.485
300	N	a	0.453	b	0.482	b	0.969
301	F	b	0.453	c	0.631	c	0.969
302	L	c	0.802	d	0.874	d	0.992
303	L	d	0.979	e	0.874	e	0.992
304	E	e	0.979	f	0.874	f	0.992
305	E	f	0.979	g	0.874	g	0.992
306	K	g	0.979	a	0.874	a	0.992
307	L	a	0.979	b	0.874	b	0.992
308	R	b	0.979	c	0.874	c	0.992
309	E	c	0.979	d	0.874	d	0.992
310	Q	d	0.979	e	0.874	e	0.992
311	E	e	0.979	f	0.9	f	0.992
312	K	f	0.979	g	0.9	g	0.992
313	L	g	0.979	a	0.9	a	0.992
314	A	a	0.979	b	0.9	b	0.992
315	K	b	0.979	c	0.9	c	0.992
316	E	c	0.979	b	0.907	d	0.992
317	E	c	0.749	c	0.907	e	0.992
318	A	d	0.749	d	0.907	f	0.992
319	E	e	0.749	e	0.907	g	0.992
320	R	f	0.749	f	0.907	a	0.992
321	E	g	0.749	g	0.907	b	0.992
322	R	a	0.749	a	0.907	c	0.992
323	Q	b	0.749	b	0.907	d	0.992
324	K	c	0.749	c	0.907	e	0.992
325	E	d	0.749	d	0.907	f	0.992
326	E	e	0.749	e	0.907	g	0.992
327	K	f	0.749	f	0.907	a	0.992
328	R	g	0.749	g	0.907	b	0.992
329	R	a	0.644	a	0.907	c	0.992
330	I	a	0.255	b	0.907	d	0.99
331	E	g	0.353	c	0.907	e	0.99
332	A	a	0.353	d	0.907	f	0.99
333	Q	b	0.353	e	0.907	g	0.99
334	K	c	0.353	f	0.907	a	0.99
335	A	d	0.353	g	0.907	b	0.99
336	A	e	0.353	a	0.907	c	0.99
337	I	f	0.353	f	0.61	d	0.99
338	E	g	0.353	g	0.61	e	0.99
339	A	a	0.353	a	0.61	f	0.978
340	D	b	0.353	b	0.61	e	0.973
341	R	c	0.353	c	0.61	f	0.973
342	A	d	0.353	d	0.61	g	0.973
343	Q	e	0.353	e	0.61	c	0.972
344	A	f	0.353	f	0.61	d	0.972
345	K	g	0.302	g	0.61	e	0.936
346	A	a	0.302	a	0.61	f	0.936
347	E	b	0.302	b	0.61	g	0.936
348	T	c	0.205	c	0.61	e	0.497
349	Q	d	0.205	d	0.61	f	0.497
350	K	e	0.205	e	0.61	g	0.497
351	R	f	0.205	f	0.61	a	0.497
352	R	b	0.132	g	0.452	b	0.497
353	E	c	0.132	c	0.042	c	0.497
354	L	d	0.132	d	0.042	d	0.497
355	L	d	0.087	e	0.023	e	0.234
356	Q	e	0.087	f	0.023	f	0.234
357	P	f	0.026	f	0.016	g	0.004
358	A	g	0.026	g	0.016	g	0.003
359	I	a	0.026	a	0.016	a	0.003
360	K	b	0.026	b	0.016	b	0.003
361	K	c	0.026	c	0.016	c	0.003
362	A	d	0.026	d	0.016	d	0.003
363	V	e	0.006	e	0.011	e	0.003
364	V	f	0.004	f	0.005	f	0.003
365	S	g	0.004	g	0.005	g	0.003
366	A	a	0.004	a	0.005	a	0.003
367	E	b	0.004	b	0.005	b	0.003
368	N	c	0.004	c	0.005	c	0.003
369	V	d	0.001	d	0.005	d	0.003
370	W	c	0	e	0	e	0
371	Y	d	0	f	0	f	0
372	I	e	0	d	0	g	0
373	E	f	0	e	0	a	0
374	P	c	0	f	0	b	0
375	S	g	0	g	0	c	0
376	D	a	0	g	0	g	0
377	F	b	0.004	a	0	a	0
378	K	c	0.018	b	0	b	0
379	A	d	0.018	c	0	c	0
380	E	e	0.018	d	0	d	0
381	D	f	0.018	e	0	e	0
382	T	g	0.018	f	0	f	0
383	V	a	0.018	g	0	g	0
384	K	b	0.018	a	0	a	0
385	L	c	0.018	b	0	b	0
386	Y	d	0.018	c	0	c	0
387	Y	e	0.018	d	0	d	0
388	N	f	0.018	e	0	e	0
389	K	g	0.018	f	0	f	0
390	R	a	0.018	g	0	g	0
391	S	b	0.018	a	0	a	0
392	G	c	0.007	b	0	b	0
393	P	c	0	c	0	c	0
394	L	d	0	d	0	f	0
395	T	e	0	e	0	g	0
396	N	f	0	f	0	a	0
397	S	g	0	g	0	b	0
398	K	a	0	a	0	c	0
399	E	b	0	b	0	d	0
400	L	c	0	e	0	e	0
401	W	d	0	c	0	f	0
402	L	d	0	d	0	g	0
403	H	e	0	a	0	a	0
404	G	b	0	b	0	b	0
405	G	c	0	c	0.001	c	0
406	F	d	0	d	0.003	d	0
407	N	e	0.001	e	0.004	e	0
408	N	f	0.001	f	0.004	f	0
409	W	g	0.001	g	0.004	g	0
410	V	a	0.008	a	0.004	a	0
411	D	b	0.024	b	0.004	b	0
412	G	c	0.024	c	0.004	c	0
413	L	d	0.064	d	0.004	d	0
414	S	e	0.064	e	0.004	e	0
415	I	f	0.064	f	0.004	f	0
416	V	g	0.064	g	0.004	g	0
417	V	a	0.064	a	0.004	a	0
418	K	b	0.064	b	0.004	b	0
419	L	c	0.064	c	0.004	c	0
420	V	d	0.064	d	0.004	d	0
421	N	e	0.064	e	0.004	e	0
422	A	f	0.064	f	0.004	f	0
423	E	g	0.064	g	0.004	g	0
424	L	a	0.064	a	0.004	a	0
425	K	b	0.064	b	0.004	b	0
426	D	c	0.064	c	0.004	c	0
427	V	d	0.005	d	0.004	d	0
428	D	e	0.005	e	0.003	e	0
429	P	f	0.001	f	0.001	f	0
430	K	g	0.001	g	0.001	g	0
431	S	e	0	a	0	a	0
432	G	f	0	b	0	b	0
433	N	g	0	c	0	c	0
434	W	d	0	d	0	d	0
435	W	e	0	b	0	e	0
436	F	c	0	c	0	f	0
437	A	d	0	d	0	g	0
438	E	e	0	e	0	e	0
439	V	f	0	f	0	f	0
440	V	g	0	g	0	g	0
441	V	a	0	a	0	a	0
442	P	b	0	b	0	b	0
443	G	c	0	c	0	c	0
444	G	d	0	d	0	d	0
445	A	e	0	e	0	e	0
446	L	f	0	f	0	f	0
447	V	g	0	g	0	g	0
448	I	a	0	a	0	a	0
449	D	b	0	b	0	b	0
450	W	c	0	c	0	c	0
451	V	d	0	d	0	d	0
452	F	e	0	e	0	e	0
453	A	f	0	f	0	f	0
454	D	g	0	g	0	g	0
455	G	e	0	a	0	e	0
456	P	f	0	b	0	f	0
457	P	g	0	g	0	g	0
458	K	a	0	a	0	a	0
459	G	b	0	b	0	b	0
460	A	b	0	c	0	c	0
461	F	c	0	d	0	d	0
462	L	d	0	e	0	e	0
463	Y	e	0	f	0	f	0
464	D	f	0	g	0	g	0
465	N	e	0	a	0	a	0
466	N	f	0	b	0	b	0
467	G	g	0	c	0	c	0
468	Y	a	0	d	0	d	0
469	Q	b	0	e	0	e	0
470	D	c	0	f	0	f	0
471	F	d	0	g	0	g	0
472	H	e	0	a	0	a	0
473	A	f	0	b	0	b	0
474	L	g	0	c	0	c	0
475	V	a	0	d	0	d	0
476	P	b	0	e	0	e	0
477	Q	b	0.053	b	0.001	f	0
478	K	c	0.053	c	0.001	g	0
479	L	d	0.053	d	0.001	a	0
480	P	e	0.053	e	0.001	b	0
481	E	f	0.053	f	0.001	c	0
482	E	g	0.053	g	0.001	d	0
483	L	a	0.053	a	0.001	e	0
484	Y	b	0.053	b	0.001	f	0
485	W	c	0.053	g	0.002	g	0.001
486	L	a	0.061	a	0.016	a	0.033
487	E	b	0.061	b	0.016	b	0.033
488	E	c	0.061	c	0.016	c	0.033
489	E	d	0.061	d	0.016	d	0.033
490	N	e	0.061	e	0.016	e	0.033
491	M	f	0.061	f	0.016	f	0.033
492	I	g	0.061	g	0.016	g	0.033
493	F	a	0.061	a	0.016	a	0.033
494	R	b	0.091	b	0.016	b	0.033
495	K	c	0.091	c	0.016	c	0.033
496	L	d	0.091	d	0.016	d	0.033
497	Q	e	0.091	e	0.016	e	0.033
498	E	f	0.091	f	0.016	f	0.033
499	D	g	0.091	g	0.016	g	0.033
500	R	b	0.809	a	0.016	a	0.033
501	R	c	0.809	b	0.016	b	0.033
502	L	d	0.809	c	0.016	c	0.033
503	K	e	0.809	a	0.022	d	0.033
504	E	f	0.809	b	0.022	e	0.033
505	E	g	0.809	c	0.022	f	0.033
506	V	a	0.809	d	0.022	g	0.033
507	M	b	0.809	e	0.022	a	0.033
508	R	c	0.809	f	0.022	b	0.033
509	A	d	0.809	g	0.022	c	0.033
510	K	e	0.809	a	0.022	d	0.033
511	M	f	0.809	b	0.022	e	0.033
512	E	g	0.809	c	0.022	f	0.033
513	K	a	0.809	d	0.022	g	0.033
514	T	b	0.6	e	0.022	a	0.024
515	A	c	0.479	f	0.022	b	0.024
516	R	e	0.137	g	0.022	c	0.024
517	L	f	0.137	a	0.022	d	0.024
518	K	g	0.137	b	0.022	e	0.024
519	A	a	0.137	c	0.022	f	0.024
520	E	b	0.137	d	0.022	g	0.024
521	T	c	0.137	e	0.022	e	0.017
522	K	d	0.137	f	0.022	f	0.017
523	E	e	0.137	g	0.022	g	0.017
524	R	f	0.137	a	0.016	b	0.009
525	T	g	0.137	b	0.005	c	0.009
526	L	a	0.137	d	0.004	d	0.009
527	K	b	0.137	e	0.004	e	0.009
528	K	c	0.137	f	0.004	f	0.008
529	F	d	0.015	d	0.002	f	0.001
530	L	e	0.007	e	0.002	g	0.001
531	L	f	0.007	f	0.002	a	0.001
532	S	f	0.007	g	0.002	c	0.001
533	Q	g	0.007	a	0.002	d	0.001
534	K	a	0.007	b	0.002	e	0.001
535	D	b	0.007	c	0.002	f	0.001
536	V	g	0.003	g	0.001	g	0
537	V	a	0.003	a	0.001	a	0
538	Y	e	0.003	b	0	a	0
539	T	f	0.003	c	0	c	0
540	E	g	0.003	d	0	d	0
541	P	e	0	e	0	e	0
542	L	f	0	f	0	f	0
543	E	g	0	g	0	g	0
544	I	a	0	a	0	a	0
545	Q	b	0	b	0	b	0
546	A	c	0	c	0	c	0
547	G	e	0	e	0	d	0
548	N	b	0	f	0	e	0
549	P	c	0	g	0	f	0
550	V	d	0	a	0	c	0
551	T	e	0	b	0	b	0
552	V	f	0	c	0	c	0
553	L	g	0	d	0	d	0
554	Y	a	0	e	0	e	0
555	N	b	0	f	0	f	0
556	P	c	0	g	0	g	0
557	A	d	0	a	0	a	0
558	N	e	0	b	0	b	0
559	T	f	0	c	0	c	0
560	V	g	0	d	0	d	0
561	L	a	0	e	0	e	0
562	N	b	0	f	0	f	0
563	G	c	0	g	0	g	0
564	K	d	0	a	0	a	0
565	P	b	0	b	0	b	0
566	E	c	0	c	0	a	0
567	V	b	0	d	0	b	0
568	W	c	0	e	0	c	0
569	F	d	0	d	0	d	0
570	R	e	0	e	0	e	0
571	G	f	0	f	0	f	0
572	S	g	0	g	0	g	0
573	F	a	0	a	0	a	0
574	N	b	0	b	0	b	0
575	R	c	0	c	0	c	0
576	W	d	0	d	0	d	0
577	T	e	0	e	0	e	0
578	H	f	0	f	0	f	0
579	R	g	0	g	0	g	0
580	L	a	0	a	0	a	0
581	G	b	0	b	0	b	0
582	P	c	0	c	0	c	0
583	L	d	0	d	0	d	0
584	P	e	0	e	0	e	0
585	P	e	0	f	0	f	0
586	Q	f	0.001	b	0	b	0
587	K	g	0.001	c	0	c	0
588	M	a	0.001	d	0	d	0
589	E	b	0.001	e	0	e	0
590	A	c	0.001	f	0	f	0
591	T	d	0.001	g	0	g	0
592	D	e	0.001	a	0	a	0
593	D	f	0.001	b	0	b	0
594	E	g	0.001	c	0	c	0
595	S	a	0.001	d	0	d	0
596	S	b	0.001	e	0	e	0
597	H	c	0.001	f	0	f	0
598	V	d	0.001	g	0	g	0
599	K	e	0.001	a	0	a	0
600	T	f	0.001	b	0	b	0
601	T	c	0.001	c	0	c	0
602	A	d	0.001	d	0	d	0
603	K	e	0.001	e	0	e	0
604	V	f	0.001	f	0	f	0
605	P	g	0.001	g	0	g	0
606	L	a	0.001	a	0	a	0
607	D	b	0.001	b	0	b	0
608	A	c	0.001	c	0	c	0
609	Y	d	0.001	d	0	d	0
610	M	e	0.001	e	0	e	0
611	M	f	0.001	f	0	f	0
612	D	g	0.001	g	0	g	0
613	F	a	0.001	a	0	a	0
614	V	b	0.001	b	0	b	0
615	F	c	0.001	c	0	c	0
616	S	d	0.001	d	0	d	0
617	E	e	0.001	e	0	e	0
618	K	f	0.001	f	0	f	0
619	E	g	0.001	g	0	g	0
620	D	a	0	c	0	a	0
621	G	b	0	b	0	b	0
622	G	c	0	c	0	c	0
623	I	d	0	d	0	d	0
624	F	e	0	e	0	e	0
625	D	f	0	f	0	f	0
626	N	g	0	g	0	g	0
627	K	a	0	a	0	a	0
628	N	b	0	b	0	b	0
629	G	c	0	c	0	c	0
630	L	d	0	d	0	d	0
631	D	e	0	e	0	e	0
632	Y	f	0	f	0	f	0
633	H	g	0	g	0	g	0
634	L	a	0	a	0	a	0
635	P	b	0	b	0	b	0
636	V	c	0	c	0	c	0
637	V	d	0	d	0	d	0
638	G	e	0	e	0	e	0
639	G	f	0	f	0	f	0
640	I	g	0	g	0	g	0
641	S	a	0	a	0	a	0
642	K	b	0	b	0	b	0
643	E	c	0	c	0	c	0
644	P	f	0	f	0	f	0
645	P	g	0	g	0	g	0
646	L	e	0	a	0	a	0
647	H	f	0	b	0	b	0
648	I	g	0	c	0	c	0
649	V	a	0	d	0	d	0
650	H	b	0	e	0	d	0
651	I	c	0	f	0	e	0
652	A	d	0	g	0	f	0
653	V	e	0	a	0	g	0
654	E	f	0	b	0	a	0
655	M	g	0	b	0	b	0
656	A	a	0	c	0	c	0
657	P	b	0	d	0	d	0
658	I	e	0.003	e	0.091	e	0.085
659	A	f	0.005	f	0.237	f	0.085
660	K	g	0.006	g	0.237	g	0.085
661	V	a	0.006	a	0.237	a	0.085
662	G	b	0.006	b	0.237	b	0.085
663	G	c	0.017	c	0.543	c	0.085
664	L	d	0.068	d	0.543	d	0.085
665	G	e	0.068	e	0.543	e	0.085
666	D	f	0.358	f	0.543	f	0.085
667	V	g	0.358	g	0.543	g	0.085
668	V	a	0.543	a	0.543	a	0.085
669	T	b	0.543	b	0.543	b	0.085
670	S	c	0.828	c	0.543	c	0.085
671	L	d	0.828	d	0.543	d	0.085
672	S	e	0.828	e	0.543	e	0.085
673	R	f	0.828	f	0.543	f	0.085
674	A	g	0.828	g	0.543	g	0.085
675	V	a	0.828	a	0.543	a	0.085
676	Q	b	0.828	b	0.543	b	0.085
677	E	c	0.828	c	0.543	c	0.085
678	L	d	0.828	d	0.543	d	0.085
679	N	e	0.828	e	0.543	e	0.085
680	H	f	0.828	f	0.543	f	0.085
681	N	g	0.828	g	0.543	g	0.085
682	V	a	0.828	a	0.543	a	0.085
683	D	b	0.828	b	0.543	b	0.085
684	I	c	0.63	c	0.494	c	0.085
685	V	d	0.061	d	0.048	d	0.085
686	F	e	0.017	e	0.041	e	0.035
687	P	f	0.001	f	0.004	f	0.002
688	K	c	0.002	g	0.004	g	0.002
689	Y	d	0.002	a	0.004	a	0.002
690	D	e	0.002	b	0.004	b	0.002
691	C	f	0.002	c	0.003	c	0.002
692	I	g	0.002	d	0.001	d	0.002
693	K	a	0.002	e	0.001	e	0.002
694	H	b	0.002	f	0	f	0.002
695	N	c	0.002	g	0	g	0.002
696	F	d	0.002	a	0	a	0
697	V	e	0.002	b	0	b	0
698	K	f	0.002	c	0	c	0
699	D	g	0.002	g	0	g	0
700	L	a	0.002	a	0	a	0
701	Q	b	0.002	b	0	b	0
702	F	c	0.001	c	0	c	0
703	N	g	0	e	0	d	0
704	R	a	0	f	0	e	0
705	S	b	0	g	0	f	0
706	Y	c	0	a	0	g	0
707	H	d	0	b	0	b	0
708	W	c	0	c	0	c	0
709	G	d	0	d	0	d	0
710	G	e	0.004	e	0	e	0
711	T	f	0.009	f	0	f	0
712	E	g	0.009	g	0	g	0
713	I	a	0.009	a	0	a	0
714	K	b	0.009	b	0	b	0
715	V	c	0.009	c	0	c	0
716	W	d	0.009	d	0	d	0
717	H	e	0.009	e	0	e	0
718	G	f	0.009	f	0	f	0
719	K	g	0.009	g	0	g	0
720	V	a	0.009	a	0	a	0
721	E	b	0.009	b	0	b	0
722	G	c	0.009	c	0	c	0
723	L	d	0.009	d	0	d	0
724	S	e	0.009	e	0	e	0
725	V	f	0.006	f	0	f	0
726	Y	g	0.001	g	0	g	0
727	F	a	0	a	0	a	0
728	L	b	0	b	0	b	0
729	D	c	0	c	0	c	0
730	P	f	0	d	0	d	0
731	Q	g	0	e	0	e	0
732	N	a	0	f	0	f	0
733	G	b	0	b	0	g	0
734	L	e	0	c	0	e	0
735	F	f	0	d	0	f	0
736	Q	g	0	e	0	g	0
737	R	a	0	f	0	a	0
738	G	b	0	g	0	b	0
739	C	c	0	a	0	c	0
740	V	d	0	b	0	d	0
741	Y	e	0	e	0	e	0
742	G	f	0	f	0	f	0
743	C	g	0	g	0	g	0
744	A	a	0	a	0	a	0
745	D	b	0	b	0	b	0
746	D	c	0	c	0	c	0
747	A	d	0	d	0	d	0
748	G	e	0	e	0	e	0
749	R	f	0	f	0	f	0
750	F	d	0	g	0	g	0
751	G	e	0	a	0	a	0
752	F	f	0	b	0	b	0
753	F	g	0	c	0	c	0
754	C	g	0	d	0	d	0
755	H	a	0	e	0	e	0
756	A	b	0	f	0	f	0
757	A	c	0	g	0	g	0
758	L	d	0	a	0	a	0
759	E	e	0	b	0	b	0
760	F	f	0	c	0	c	0
761	L	g	0	d	0	d	0
762	L	a	0	e	0	e	0
763	Q	b	0	f	0	f	0
764	G	c	0	g	0	g	0
765	G	d	0	e	0	b	0
766	F	e	0	c	0	c	0
767	H	f	0	d	0	d	0
768	P	g	0	e	0	e	0
769	D	f	0	f	0	f	0
770	I	g	0	g	0	g	0
771	L	a	0	a	0	a	0
772	H	b	0	b	0	b	0
773	C	c	0	c	0	c	0
774	H	d	0	d	0	d	0
775	D	e	0	e	0	e	0
776	W	f	0	f	0	f	0
777	S	g	0	d	0	g	0
778	S	e	0	e	0	a	0
779	A	b	0	b	0	b	0
780	P	c	0	c	0	c	0
781	V	d	0	d	0	d	0
782	S	b	0	e	0	e	0
783	W	c	0	f	0	f	0
784	L	d	0	g	0	c	0
785	F	d	0	d	0	d	0
786	K	b	0.001	e	0	e	0
787	D	c	0.001	f	0	f	0
788	H	d	0.001	g	0	g	0
789	Y	e	0.001	a	0	a	0
790	T	f	0.001	b	0	b	0
791	Q	g	0.001	c	0	c	0
792	Y	a	0.001	d	0	d	0
793	G	b	0.001	e	0	e	0
794	L	c	0.002	f	0	f	0
795	I	d	0.002	g	0	g	0
796	K	e	0.002	a	0	a	0
797	T	f	0.002	b	0	b	0
798	R	g	0.002	c	0	c	0
799	I	a	0.002	d	0	d	0
800	V	b	0.002	e	0	e	0
801	F	c	0.002	f	0	f	0
802	T	d	0.002	g	0.003	g	0
803	I	e	0.002	a	0.003	a	0
804	H	f	0.002	b	0.003	b	0
805	N	g	0.002	c	0.003	c	0
806	L	a	0.002	d	0.003	d	0
807	E	b	0.002	e	0.003	e	0
808	F	c	0.002	f	0.003	f	0
809	G	g	0.002	g	0.003	g	0
810	A	e	0.003	a	0.003	a	0
811	N	f	0.004	b	0.003	b	0
812	A	g	0.004	c	0.003	c	0
813	I	a	0.004	d	0.003	d	0
814	G	b	0.004	e	0.003	e	0
815	K	c	0.004	f	0.003	f	0
816	A	d	0.004	g	0.003	g	0
817	M	e	0.004	a	0.003	a	0
818	T	f	0.004	b	0.003	b	0
819	F	g	0.004	c	0.003	c	0
820	A	a	0.004	d	0.003	d	0
821	D	b	0.004	e	0.003	e	0
822	K	c	0.004	f	0.003	f	0
823	A	d	0.004	g	0.003	g	0
824	T	e	0.004	e	0	e	0
825	T	f	0.002	f	0	f	0
826	V	g	0.001	g	0	g	0
827	S	a	0	a	0	a	0
828	P	b	0	b	0	b	0
829	T	e	0.001	c	0	c	0
830	Y	f	0.001	d	0	d	0
831	A	g	0.001	e	0	e	0
832	K	a	0.001	f	0	f	0
833	E	b	0.001	g	0	g	0
834	V	c	0.001	a	0	a	0
835	A	d	0.001	b	0	b	0
836	G	e	0.001	c	0	c	0
837	N	f	0.001	a	0	d	0
838	S	g	0.001	b	0	e	0
839	V	a	0.001	c	0	f	0
840	I	b	0.001	d	0	g	0
841	S	c	0.001	e	0	e	0
842	A	d	0.001	f	0	f	0
843	H	e	0.001	g	0	g	0
844	L	f	0.001	a	0	a	0
845	Y	g	0	b	0	b	0
846	K	a	0	c	0	c	0
847	F	d	0	d	0	d	0
848	H	e	0	e	0	e	0
849	G	f	0	f	0	f	0
850	I	g	0	g	0	g	0
851	I	a	0	a	0	a	0
852	N	b	0	b	0	b	0
853	G	c	0	c	0	c	0
854	I	d	0	d	0	d	0
855	D	e	0	e	0	e	0
856	P	f	0	f	0	f	0
857	D	g	0	g	0	g	0
858	I	a	0	a	0	a	0
859	W	b	0	b	0	b	0
860	D	c	0	c	0	b	0
861	P	d	0	c	0	c	0
862	Y	d	0	d	0	d	0
863	N	e	0	e	0	e	0
864	D	f	0	f	0	f	0
865	N	g	0	g	0	g	0
866	F	a	0	a	0	a	0
867	I	f	0	b	0	b	0
868	P	g	0	c	0	c	0
869	V	b	0	d	0	a	0
870	P	c	0	e	0	b	0
871	Y	d	0.001	b	0.028	b	0
872	T	c	0.001	c	0.066	c	0
873	S	d	0.003	d	0.066	d	0
874	E	e	0.101	e	0.085	e	0.001
875	N	f	0.101	f	0.085	f	0.001
876	V	g	0.101	g	0.085	g	0.001
877	V	a	0.208	a	0.085	a	0.001
878	E	b	0.559	b	0.085	b	0.001
879	G	c	0.559	c	0.085	c	0.001
880	K	d	0.559	d	0.085	d	0.001
881	R	e	0.559	e	0.085	e	0.001
882	A	f	0.559	f	0.085	f	0.001
883	A	g	0.559	g	0.085	g	0.001
884	K	a	0.559	a	0.085	a	0.001
885	E	b	0.559	b	0.085	b	0.001
886	E	c	0.559	c	0.085	c	0.001
887	L	d	0.559	d	0.085	d	0.001
888	Q	e	0.559	e	0.085	e	0.001
889	N	f	0.559	f	0.085	f	0.001
890	R	g	0.559	g	0.085	g	0.001
891	L	a	0.559	a	0.085	a	0.001
892	G	b	0.097	b	0.085	b	0.001
893	L	c	0.086	c	0.085	c	0.001
894	K	d	0.086	d	0.085	d	0.001
895	S	e	0.065	e	0.036	e	0.001
896	A	f	0.065	f	0.036	f	0.001
897	D	g	0.065	g	0.036	g	0.001
898	F	a	0.013	a	0.005	a	0.001
899	P	b	0.002	b	0.001	b	0.001
900	V	d	0.001	c	0.001	c	0.001
901	V	e	0.001	d	0.001	d	0.001
902	G	f	0.001	e	0	e	0
903	I	g	0.001	f	0	f	0
904	I	a	0.002	a	0	g	0
905	T	b	0.002	b	0	g	0
906	R	c	0.002	c	0	a	0
907	L	d	0.002	d	0	b	0
908	T	e	0.002	e	0	c	0
909	H	f	0.002	d	0	d	0
910	Q	g	0.002	e	0	e	0
911	K	a	0.002	f	0	f	0
912	G	b	0.002	g	0	g	0
913	I	c	0.002	a	0	a	0
914	H	d	0.002	b	0	b	0
915	L	e	0.002	c	0	c	0
916	I	f	0.002	d	0	d	0
917	K	g	0.002	e	0	e	0
918	H	f	0.001	f	0	f	0
919	A	g	0.001	g	0	g	0
920	I	a	0.001	a	0	a	0
921	W	b	0.001	b	0	b	0
922	R	c	0.001	c	0	c	0
923	T	d	0.001	d	0	d	0
924	L	e	0.001	e	0	e	0
925	E	f	0.001	f	0	f	0
926	R	g	0.001	g	0	g	0
927	N	b	0.001	a	0	a	0
928	G	c	0.001	b	0	b	0
929	Q	d	0.001	c	0	c	0
930	V	e	0.001	d	0	d	0
931	V	f	0.001	e	0	e	0
932	L	g	0.001	f	0	f	0
933	L	a	0.001	g	0	g	0
934	G	b	0.001	e	0	a	0
935	S	c	0.001	f	0	e	0
936	A	d	0.001	g	0	f	0
937	P	e	0	g	0	g	0
938	D	f	0	a	0	a	0
939	P	b	0.015	b	0	b	0.001
940	R	c	0.053	c	0.002	c	0.004
941	I	d	0.053	d	0.002	d	0.006
942	Q	e	0.053	e	0.015	e	0.006
943	N	f	0.053	f	0.015	f	0.006
944	D	g	0.053	g	0.015	g	0.006
945	F	a	0.053	a	0.015	a	0.006
946	V	b	0.053	b	0.015	b	0.006
947	N	c	0.053	c	0.015	c	0.006
948	L	d	0.053	d	0.015	d	0.006
949	A	e	0.053	e	0.015	e	0.006
950	N	f	0.053	f	0.015	f	0.006
951	Q	g	0.053	g	0.015	g	0.006
952	L	a	0.053	a	0.015	a	0.006
953	H	b	0.053	b	0.015	b	0.006
954	S	c	0.034	c	0.015	c	0.006
955	S	d	0.009	d	0.015	d	0.006
956	H	e	0.004	e	0.015	e	0.006
957	G	f	0.004	f	0.015	f	0.006
958	D	g	0.004	g	0.015	g	0.006
959	R	a	0.004	a	0.015	a	0.006
960	A	b	0.004	b	0.015	b	0.006
961	R	c	0.004	c	0.015	c	0.006
962	L	d	0.004	d	0.015	d	0.006
963	V	e	0.003	e	0.015	e	0.006
964	L	f	0.001	f	0.015	f	0.006
965	T	g	0.001	g	0.015	g	0.006
966	Y	a	0.001	a	0.015	a	0.006
967	D	b	0.001	b	0.015	b	0.006
968	E	c	0.001	c	0.015	c	0.006
969	P	g	0.001	g	0	g	0
970	L	a	0.001	a	0	a	0
971	S	b	0.001	b	0	b	0
972	H	c	0.001	c	0	c	0
973	L	d	0.001	d	0	d	0
974	I	e	0.001	e	0	e	0
975	Y	f	0	f	0	f	0
976	A	g	0	g	0	g	0
977	G	c	0	a	0	e	0
978	A	d	0	b	0	f	0
979	D	e	0	c	0	g	0
980	F	f	0	d	0	a	0
981	I	g	0	e	0	b	0
982	L	a	0	f	0	c	0
983	V	b	0	g	0	d	0
984	P	c	0	b	0	c	0
985	S	a	0	c	0	d	0
986	I	b	0	d	0	b	0
987	F	c	0	c	0	c	0
988	E	d	0	d	0	d	0
989	P	e	0	e	0	e	0
990	C	f	0	f	0	f	0
991	G	g	0	g	0	g	0
992	L	a	0	a	0	a	0
993	T	b	0	b	0	b	0
994	Q	c	0	c	0	c	0
995	L	d	0	d	0	d	0
996	I	e	0	e	0	e	0
997	A	f	0	f	0	f	0
998	M	g	0	g	0	g	0
999	R	a	0	a	0	e	0
1000	Y	b	0	b	0	f	0
1001	G	c	0	c	0	g	0
1002	A	d	0	d	0	a	0
1003	V	e	0	e	0	b	0
1004	P	f	0	f	0	c	0
1005	V	g	0	d	0	d	0
1006	V	a	0	e	0	e	0
1007	R	b	0	f	0	f	0
1008	K	c	0	g	0	g	0
1009	T	a	0	a	0	a	0
1010	G	b	0	b	0.003	b	0
1011	G	c	0.001	c	0.003	c	0
1012	L	d	0.001	d	0.01	d	0
1013	F	e	0.001	e	0.01	e	0
1014	D	f	0.004	f	0.01	f	0
1015	T	g	0.004	g	0.01	g	0
1016	V	a	0.006	a	0.01	a	0
1017	F	b	0.006	b	0.01	b	0
1018	D	c	0.015	c	0.01	c	0
1019	V	d	0.022	d	0.01	d	0
1020	D	e	0.022	e	0.01	e	0
1021	H	f	0.022	f	0.01	f	0
1022	D	g	0.022	g	0.01	g	0
1023	K	a	0.022	a	0.01	a	0
1024	E	b	0.022	b	0.01	b	0
1025	R	c	0.022	c	0.01	c	0
1026	A	d	0.022	d	0.01	d	0
1027	Q	e	0.022	e	0.01	e	0
1028	A	f	0.022	f	0.01	f	0
1029	Q	g	0.022	g	0.01	g	0
1030	V	a	0.022	a	0.01	a	0
1031	L	b	0.022	b	0.01	b	0
1032	E	c	0.022	c	0.01	c	0
1033	P	f	0.001	d	0	d	0
1034	N	g	0.001	e	0	e	0
1035	G	a	0	f	0	f	0
1036	F	b	0	b	0	g	0
1037	S	c	0	c	0	a	0
1038	F	d	0	d	0	b	0
1039	D	d	0	e	0	c	0
1040	G	e	0	f	0	e	0
1041	A	f	0.001	f	0	b	0
1042	D	g	0.001	g	0	c	0
1043	A	a	0.001	a	0	d	0
1044	P	b	0.001	b	0	e	0
1045	G	c	0.001	c	0	f	0
1046	V	d	0.001	d	0	g	0
1047	D	e	0.001	b	0	a	0
1048	Y	f	0.001	b	0	b	0
1049	A	c	0.004	c	0	c	0
1050	L	d	0.004	d	0	d	0
1051	N	e	0.004	e	0	e	0
1052	R	f	0.004	f	0	f	0
1053	A	g	0.004	g	0	g	0
1054	I	a	0.004	a	0	a	0
1055	S	b	0.004	b	0	b	0
1056	A	c	0.004	c	0	c	0
1057	W	d	0.004	d	0	d	0
1058	Y	e	0.004	e	0	e	0
1059	D	f	0.004	f	0	f	0
1060	G	g	0.004	g	0	g	0
1061	R	a	0.004	a	0	a	0
1062	E	b	0.004	b	0	b	0
1063	W	c	0.001	c	0	c	0
1064	F	a	0	d	0	d	0
1065	N	b	0	e	0	e	0
1066	S	c	0	f	0	f	0
1067	L	d	0	g	0	g	0
1068	C	e	0	a	0	a	0
1069	K	f	0	b	0	b	0
1070	T	g	0	c	0	c	0
1071	V	a	0	d	0	d	0
1072	M	b	0	e	0	e	0
1073	E	c	0	f	0	f	0
1074	Q	d	0	g	0	g	0
1075	D	e	0	c	0	a	0
1076	W	f	0	d	0	b	0
1077	S	g	0	e	0	c	0
1078	W	d	0	f	0	d	0
1079	N	e	0	g	0	e	0
1080	R	f	0	a	0	f	0
1081	P	g	0	b	0	g	0
1082	A	a	0	c	0	a	0
1083	L	b	0	d	0	b	0
1084	E	c	0	e	0	c	0
1085	Y	d	0	f	0	d	0
1086	L	e	0	g	0	e	0
1087	E	f	0	a	0	f	0
1088	L	g	0	b	0	g	0
1089	Y	a	0	c	0	a	0
1090	H	b	0	d	0	b	0
1091	S	c	0	e	0	c	0
1092	A	d	0	f	0	d	0
1093	R	e	0	g	0	e	0
1094	K	f	0	a	0	f	0

## Sheet: Raw output SS4
COILS: SS4
Amino Acid	Sequence	Window 14	Window 14 Prediction	Window 21	Window 21 Prediction	Window 28	Window 28 Prediction
1	M	d	0	a	0	a	0
2	T	e	0	b	0	b	0
3	T	f	0	c	0	c	0
4	K	g	0	d	0	d	0
5	L	a	0	e	0	e	0
6	S	b	0	f	0	f	0
7	S	c	0	g	0	g	0
8	F	d	0	a	0	a	0
9	C	b	0	b	0	b	0
10	F	c	0.003	c	0	c	0
11	L	d	0.004	d	0	d	0
12	T	e	0.004	e	0	e	0
13	H	f	0.004	f	0	f	0
14	G	g	0.004	g	0	g	0
15	L	a	0.004	a	0	a	0
16	A	b	0.004	b	0	b	0
17	G	c	0.004	c	0	c	0
18	I	d	0.004	d	0	d	0
19	S	e	0.004	e	0	e	0
20	C	f	0.004	f	0	f	0
21	E	g	0.004	g	0	g	0
22	R	a	0.004	a	0	a	0
23	E	b	0.004	b	0	b	0
24	H	c	0.004	c	0	c	0
25	G	d	0	d	0	d	0
26	S	e	0	e	0	e	0
27	S	f	0	f	0	f	0
28	R	g	0	g	0	g	0
29	R	c	0	a	0	a	0
30	F	b	0	b	0	b	0
31	F	c	0	c	0	c	0
32	Y	d	0	d	0	d	0
33	L	e	0	e	0	e	0
34	P	e	0	e	0	f	0
35	S	e	0.005	e	0	e	0
36	R	f	0.009	f	0	f	0
37	R	g	0.009	g	0	g	0
38	L	a	0.009	a	0	a	0
39	V	b	0.009	b	0	b	0
40	S	c	0.009	c	0	c	0
41	T	d	0.009	d	0	d	0
42	S	e	0.009	e	0	e	0
43	C	f	0.009	f	0	f	0
44	K	g	0.009	g	0	g	0
45	M	a	0.009	a	0	a	0
46	R	b	0.009	b	0	b	0
47	Q	c	0.009	c	0	c	0
48	Q	d	0.009	d	0	d	0
49	R	e	0.009	e	0	e	0
50	G	f	0.003	f	0	f	0
51	F	g	0	g	0	g	0
52	D	b	0	a	0	a	0
53	S	c	0	b	0	b	0
54	S	d	0	c	0	c	0
55	K	e	0	d	0	d	0
56	R	f	0	e	0	e	0
57	Q	g	0	f	0	f	0
58	E	c	0	g	0	f	0
59	V	d	0	a	0	g	0
60	K	e	0	b	0	a	0
61	K	f	0	c	0	b	0
62	G	g	0	g	0	c	0
63	S	a	0	a	0	d	0
64	P	b	0	b	0	e	0
65	K	b	0	f	0	b	0
66	P	c	0	g	0	c	0
67	I	d	0.006	a	0	d	0
68	L	e	0.006	b	0	e	0
69	S	f	0.006	c	0	f	0
70	I	g	0.008	d	0	g	0
71	N	a	0.013	e	0	a	0
72	S	b	0.013	f	0	b	0
73	G	c	0.013	g	0	c	0
74	L	d	0.013	a	0	d	0.001
75	Q	e	0.013	b	0	e	0.001
76	S	f	0.013	c	0	f	0.001
77	N	g	0.013	d	0	g	0.001
78	N	a	0.013	e	0	a	0.001
79	D	b	0.013	f	0	b	0.001
80	E	c	0.013	g	0	c	0.001
81	E	d	0.013	a	0	d	0.001
82	S	e	0.013	b	0	e	0.001
83	D	f	0.013	c	0	f	0.001
84	L	g	0.013	d	0	g	0.001
85	E	a	0.002	e	0	a	0.001
86	N	b	0.002	f	0	b	0.001
87	G	c	0.002	g	0	c	0.001
88	S	d	0.002	d	0	d	0.001
89	A	e	0.002	e	0	e	0.001
90	D	f	0.002	f	0	f	0.001
91	S	g	0.002	g	0	g	0.001
92	V	a	0.002	a	0	a	0.001
93	P	b	0.002	b	0	b	0.001
94	S	c	0.002	c	0	c	0.001
95	L	d	0.002	d	0	d	0.001
96	K	e	0.002	e	0	e	0.001
97	S	f	0.002	f	0	f	0.001
98	D	g	0.002	g	0	g	0.001
99	A	a	0.002	a	0	a	0.001
100	E	b	0.002	b	0	b	0.001
101	K	c	0.002	c	0	c	0.001
102	G	d	0	f	0	d	0
103	S	e	0	g	0	e	0
104	S	f	0	a	0	f	0
105	I	b	0.001	b	0	g	0
106	H	c	0.002	c	0	a	0
107	G	d	0.003	d	0	b	0
108	S	e	0.059	e	0.001	e	0
109	I	f	0.059	f	0.001	f	0
110	D	g	0.139	g	0.001	g	0
111	M	a	0.139	b	0.001	b	0
112	N	b	0.139	c	0.002	c	0.001
113	H	c	0.139	d	0.002	d	0.001
114	A	d	0.139	e	0.002	e	0.001
115	D	e	0.139	f	0.002	f	0.001
116	E	f	0.139	g	0.002	g	0.001
117	N	g	0.139	a	0.002	a	0.001
118	L	a	0.139	b	0.002	b	0.001
119	E	b	0.139	c	0.002	c	0.001
120	K	c	0.139	d	0.002	d	0.001
121	K	d	0.139	e	0.002	e	0.001
122	D	e	0.139	f	0.002	f	0.001
123	D	f	0.139	g	0.002	g	0.001
124	I	g	0.044	a	0.002	a	0.001
125	Q	b	0.013	b	0.002	b	0.001
126	T	c	0.013	c	0.002	c	0.001
127	T	d	0.013	d	0.002	d	0.001
128	E	e	0.013	e	0.002	e	0.001
129	V	f	0.005	f	0.002	f	0.001
130	T	g	0.004	g	0.002	g	0.001
131	R	a	0.004	a	0.002	a	0.001
132	R	b	0.004	b	0.002	b	0.001
133	K	c	0.003	c	0.002	c	0.001
134	S	d	0.002	d	0.002	d	0.001
135	K	e	0.002	e	0.002	e	0.001
136	T	d	0.002	f	0.001	f	0.001
137	A	e	0.002	g	0.001	g	0.001
138	K	f	0.002	a	0.001	a	0.001
139	K	g	0.002	b	0.001	b	0.001
140	K	a	0.002	c	0.001	c	0.001
141	G	b	0.001	d	0	d	0
142	E	c	0.001	e	0	e	0
143	S	g	0.001	f	0	f	0
144	I	a	0.001	d	0	g	0
145	H	b	0.001	e	0	a	0
146	A	c	0.001	f	0	b	0
147	T	d	0.001	g	0	c	0
148	I	a	0.001	a	0	d	0
149	D	b	0.001	b	0	e	0
150	I	a	0	c	0	f	0
151	G	b	0	c	0	g	0
152	H	c	0	d	0	e	0
153	D	d	0	e	0	f	0
154	D	e	0	b	0	g	0
155	G	f	0	c	0	a	0
156	K	g	0	d	0	b	0
157	N	e	0	e	0	e	0
158	L	f	0	f	0	f	0
159	D	g	0	g	0	g	0
160	N	a	0	a	0	a	0
161	I	b	0	b	0	b	0
162	T	c	0	d	0	c	0
163	V	d	0.001	e	0	d	0
164	P	e	0.001	f	0	e	0
165	E	g	0.004	g	0	f	0
166	V	a	0.004	a	0	g	0
167	A	b	0.006	b	0	a	0
168	K	c	0.006	c	0	b	0
169	A	d	0.006	d	0	c	0
170	L	e	0.006	e	0	d	0
171	S	f	0.006	f	0	e	0
172	L	g	0.006	g	0	b	0
173	N	a	0.006	a	0	c	0
174	K	b	0.006	b	0	d	0
175	S	c	0.006	c	0	e	0.001
176	E	d	0.006	d	0	f	0.001
177	G	e	0.006	e	0	g	0.001
178	E	f	0.006	a	0	a	0.002
179	Q	g	0.006	b	0.007	b	0.024
180	I	a	0.006	c	0.007	c	0.024
181	S	b	0.004	d	0.007	d	0.026
182	D	e	0.004	e	0.224	e	0.45
183	G	f	0.014	f	0.224	f	0.45
184	Q	g	0.039	g	0.618	g	0.708
185	F	a	0.039	a	0.618	a	0.708
186	G	b	0.506	b	0.765	b	0.991
187	E	c	0.56	c	0.951	c	0.999
188	L	d	0.56	d	0.951	d	0.999
189	M	e	0.56	e	0.951	e	0.999
190	T	f	0.56	f	0.951	f	0.999
191	M	g	0.782	g	0.951	g	0.999
192	I	a	0.855	a	0.951	a	0.999
193	R	b	0.855	b	0.951	b	0.999
194	S	c	0.855	c	0.951	c	0.999
195	A	d	0.855	d	0.954	d	0.999
196	E	e	0.855	e	0.954	e	0.999
197	K	f	0.855	f	0.954	f	0.999
198	N	g	0.855	g	0.954	g	0.999
199	I	a	0.855	a	0.954	a	0.999
200	L	b	0.855	b	0.954	b	0.999
201	R	c	0.855	c	0.954	c	0.999
202	L	d	0.855	d	0.954	d	0.999
203	D	e	0.855	e	0.954	e	0.999
204	E	f	0.855	f	0.954	f	0.999
205	A	g	0.855	g	0.954	g	0.999
206	R	a	0.396	a	0.954	a	0.999
207	A	b	0.378	b	0.954	b	0.999
208	T	c	0.303	c	0.954	c	0.999
209	A	g	0.416	d	0.954	d	1
210	L	a	0.416	e	0.954	e	1
211	D	b	0.416	f	0.983	f	1
212	D	c	0.416	g	0.983	g	1
213	L	d	0.416	a	0.983	a	1
214	N	e	0.416	b	0.983	b	1
215	K	f	0.416	c	0.983	c	1
216	I	g	0.416	d	0.983	d	1
217	L	e	0.502	e	0.983	e	1
218	S	f	0.916	f	0.983	f	1
219	D	g	0.916	g	0.983	g	1
220	K	a	0.916	a	0.983	a	1
221	E	b	0.992	b	0.996	b	1
222	A	c	0.992	c	0.996	c	1
223	L	d	0.992	d	0.996	d	1
224	Q	e	0.992	e	0.996	e	1
225	G	f	0.992	f	0.996	f	1
226	E	g	0.992	g	0.996	g	1
227	I	a	0.992	a	0.996	a	1
228	N	b	0.992	b	0.996	b	1
229	V	c	0.992	c	0.996	c	1
230	L	d	0.992	d	0.996	d	1
231	E	e	0.992	e	0.996	e	1
232	M	f	0.992	f	0.996	f	1
233	K	g	0.992	g	0.996	g	1
234	L	a	0.992	a	0.996	a	1
235	S	b	0.986	b	0.996	b	1
236	E	c	0.986	c	0.996	c	1
237	T	d	0.57	d	0.996	d	1
238	D	e	0.57	e	0.996	e	1
239	E	f	0.57	f	0.996	f	1
240	R	g	0.57	g	0.996	g	1
241	I	a	0.57	a	0.996	a	1
242	K	b	0.57	f	0.995	b	1
243	T	c	0.57	g	0.995	c	1
244	A	d	0.265	a	0.997	d	1
245	A	b	0.642	b	0.999	e	1
246	Q	c	0.821	c	0.999	f	1
247	E	d	0.821	d	0.999	g	1
248	K	e	0.998	e	0.999	a	1
249	A	f	0.998	f	0.999	b	1
250	H	g	0.998	g	0.999	c	0.999
251	V	a	1	a	0.999	d	0.988
252	E	b	1	b	0.999	e	0.988
253	L	c	1	c	0.999	f	0.988
254	L	d	1	d	0.999	g	0.923
255	E	e	1	e	0.999	e	0.908
256	E	f	1	f	0.999	f	0.908
257	Q	g	1	g	0.999	g	0.908
258	L	a	1	a	0.999	a	0.908
259	E	b	1	b	0.999	b	0.908
260	K	c	1	c	0.999	c	0.908
261	L	d	1	d	0.999	d	0.908
262	R	e	1	e	0.999	e	0.908
263	H	f	1	f	0.999	f	0.908
264	E	g	1	g	0.999	g	0.908
265	M	a	1	a	0.999	a	0.908
266	I	b	0.999	b	0.996	b	0.582
267	S	c	0.999	c	0.989	c	0.33
268	P	g	0.007	d	0.003	g	0.002
269	I	a	0.007	b	0.015	b	0.363
270	E	b	0.007	c	0.015	c	0.855
271	S	d	0.004	d	0.015	d	0.855
272	D	e	0.064	e	0.294	e	0.996
273	G	f	0.149	f	0.478	f	0.999
274	Y	g	0.19	g	0.836	g	0.999
275	V	a	0.9	a	0.987	a	1
276	L	b	0.9	b	0.996	b	1
277	A	c	0.9	c	1	c	1
278	L	d	0.9	d	1	d	1
279	S	e	0.9	e	1	e	1
280	K	f	0.913	f	1	f	1
281	E	g	0.941	g	1	g	1
282	L	a	0.941	a	1	a	1
283	E	b	0.941	b	1	b	1
284	T	c	0.941	c	1	c	1
285	L	d	0.941	d	1	d	1
286	K	e	0.941	e	1	e	1
287	L	f	0.941	f	1	f	1
288	E	g	0.941	g	1	g	1
289	N	a	0.941	a	1	a	1
290	L	b	0.975	b	1	b	1
291	S	c	0.998	c	1	c	1
292	L	d	0.998	d	1	d	1
293	R	e	0.998	e	1	e	1
294	N	f	0.998	f	1	f	1
295	D	g	0.998	g	1	g	1
296	I	a	0.998	a	1	a	1
297	E	b	0.998	b	1	b	1
298	M	c	0.998	c	1	c	1
299	L	d	0.998	d	1	d	1
300	K	e	0.998	e	1	e	1
301	S	f	0.998	f	1	f	1
302	E	g	0.998	g	1	g	1
303	L	a	0.998	a	1	a	1
304	D	b	0.998	b	1	b	1
305	S	c	0.998	c	1	c	1
306	V	d	0.885	d	0.992	d	1
307	K	e	0.885	e	0.992	e	1
308	D	f	0.827	f	0.992	f	1
309	T	g	0.728	g	0.959	g	1
310	G	e	0.063	e	0.789	e	0.995
311	E	f	0.592	f	0.992	f	0.995
312	R	g	0.592	g	0.992	g	0.995
313	V	a	0.592	a	0.992	a	0.995
314	V	b	0.592	b	0.996	b	0.995
315	V	c	0.592	c	0.997	c	0.995
316	L	d	0.722	d	0.997	d	0.999
317	E	e	0.722	e	0.997	e	0.999
318	K	f	0.722	f	0.997	f	0.999
319	E	g	0.722	g	0.997	g	0.999
320	C	a	0.722	a	0.997	a	0.999
321	S	b	0.937	b	0.997	b	0.999
322	G	c	0.937	c	0.997	c	0.999
323	L	d	0.937	d	0.997	d	0.999
324	E	e	0.937	e	0.997	e	0.999
325	S	f	0.937	f	0.997	f	0.999
326	S	g	0.937	g	0.997	g	0.999
327	V	a	0.937	a	0.997	a	0.999
328	K	b	0.937	b	0.997	b	0.999
329	D	c	0.937	c	0.997	c	0.999
330	L	d	0.937	d	0.997	d	0.999
331	E	e	0.937	e	0.997	e	0.999
332	S	f	0.937	f	0.997	f	0.999
333	K	g	0.937	g	0.997	g	0.999
334	L	a	0.937	a	0.997	a	0.999
335	S	b	0.937	b	0.997	b	0.999
336	V	c	0.921	c	0.997	c	0.999
337	S	d	0.187	d	0.885	d	0.999
338	Q	e	0.187	e	0.885	e	0.999
339	E	f	0.187	f	0.885	f	0.999
340	D	g	0.187	g	0.885	g	0.999
341	V	a	0.187	a	0.885	a	0.999
342	S	f	0.166	b	0.885	b	0.999
343	Q	g	0.166	c	0.885	c	0.999
344	L	a	0.166	d	0.885	d	0.999
345	S	b	0.166	e	0.572	e	0.989
346	T	c	0.166	f	0.541	c	0.976
347	L	d	0.166	g	0.541	d	0.988
348	K	e	0.166	a	0.426	e	0.988
349	I	f	0.166	f	0.426	f	0.988
350	E	g	0.166	g	0.426	g	0.988
351	C	a	0.166	a	0.426	a	0.988
352	T	b	0.166	b	0.426	b	0.988
353	D	c	0.166	c	0.719	c	0.988
354	L	d	0.166	d	0.779	d	0.988
355	W	e	0.08	e	0.779	e	0.988
356	A	f	0.704	f	0.976	f	0.988
357	K	g	0.763	g	0.976	g	0.988
358	V	a	0.806	a	0.976	a	0.988
359	E	b	0.806	b	0.976	b	0.988
360	T	c	0.806	c	0.976	c	0.988
361	L	d	0.914	d	0.976	d	0.988
362	Q	e	0.914	e	0.976	e	0.988
363	L	f	0.914	f	0.976	f	0.988
364	L	g	0.914	g	0.976	g	0.988
365	L	a	0.914	a	0.976	a	0.988
366	D	b	0.914	b	0.976	b	0.988
367	R	c	0.914	c	0.976	c	0.988
368	A	d	0.914	d	0.976	d	0.988
369	T	e	0.914	e	0.976	e	0.988
370	K	f	0.914	f	0.976	f	0.988
371	Q	g	0.914	g	0.976	g	0.988
372	A	a	0.914	a	0.976	e	0.992
373	E	b	0.914	b	0.976	f	0.998
374	Q	c	0.914	c	0.976	g	0.998
375	A	d	0.705	d	0.976	a	0.998
376	V	e	0.224	e	0.976	b	0.998
377	I	f	0.202	f	0.971	c	0.998
378	V	d	0.388	d	0.979	d	0.998
379	L	e	0.416	e	0.998	e	0.998
380	Q	f	0.878	f	1	f	0.998
381	Q	g	0.904	g	1	g	0.998
382	N	a	0.904	a	1	a	0.998
383	Q	b	0.951	b	1	b	0.998
384	D	c	0.951	c	1	c	0.998
385	L	d	0.974	d	1	d	0.998
386	R	e	0.974	e	1	e	0.998
387	N	f	0.974	f	1	f	0.998
388	K	g	0.974	g	1	g	0.998
389	V	a	0.974	a	1	a	0.998
390	D	b	0.974	b	1	b	0.998
391	K	c	0.974	c	1	c	0.998
392	I	d	0.974	d	1	d	0.998
393	E	e	0.974	e	1	e	0.998
394	E	f	0.974	f	1	f	0.998
395	S	g	0.974	g	1	g	0.998
396	L	a	0.974	a	1	a	0.998
397	K	b	0.974	b	1	b	0.998
398	E	c	0.974	c	1	c	0.998
399	A	d	0.882	d	1	d	0.998
400	N	e	0.881	e	1	e	0.998
401	V	f	0.497	f	0.996	f	0.981
402	Y	g	0.064	g	0.929	g	0.98
403	K	b	0.139	a	0.929	a	0.98
404	E	c	0.144	b	0.929	b	0.98
405	S	d	0.144	c	0.883	c	0.98
406	S	e	0.144	d	0.133	d	0.98
407	E	f	0.144	b	0.448	e	0.98
408	K	g	0.144	c	0.448	f	0.974
409	I	a	0.144	d	0.448	d	0.817
410	Q	b	0.144	e	0.448	e	0.817
411	Q	g	0.15	f	0.448	f	0.817
412	Y	a	0.198	g	0.448	g	0.817
413	N	b	0.198	a	0.448	a	0.817
414	E	b	0.526	b	0.756	b	0.817
415	L	c	0.526	c	0.756	c	0.817
416	M	d	0.853	d	0.756	d	0.817
417	Q	e	0.853	e	0.756	e	0.817
418	H	f	0.853	f	0.756	f	0.817
419	K	g	0.853	g	0.756	g	0.817
420	V	a	0.853	a	0.756	a	0.817
421	T	b	0.853	b	0.756	b	0.817
422	L	c	0.853	c	0.756	c	0.817
423	L	d	0.853	d	0.756	d	0.817
424	E	e	0.853	e	0.756	e	0.817
425	E	f	0.853	f	0.756	f	0.817
426	R	g	0.853	g	0.756	g	0.817
427	L	a	0.853	a	0.756	a	0.817
428	E	b	0.853	b	0.756	b	0.817
429	K	c	0.853	c	0.756	c	0.817
430	S	d	0.449	d	0.756	d	0.817
431	D	e	0.449	e	0.756	e	0.817
432	A	f	0.449	f	0.756	f	0.817
433	E	g	0.449	g	0.756	g	0.817
434	I	a	0.449	a	0.756	a	0.817
435	F	b	0.236	b	0.389	b	0.466
436	S	c	0.236	f	0.622	c	0.466
437	Y	d	0.044	g	0.836	d	0.466
438	V	a	0.068	a	0.996	a	0.907
439	Q	b	0.23	b	0.996	b	0.907
440	L	c	0.296	c	0.996	c	0.907
441	Y	d	0.502	d	0.996	d	0.907
442	Q	e	0.921	e	0.996	e	0.907
443	E	f	0.921	f	0.996	f	0.907
444	S	g	0.921	g	0.996	g	0.907
445	I	a	0.99	a	0.996	a	0.907
446	K	b	0.99	b	0.996	b	0.907
447	E	c	0.99	c	0.996	c	0.907
448	F	d	0.99	d	0.996	d	0.907
449	Q	e	0.99	e	0.996	e	0.907
450	E	f	0.99	f	0.996	f	0.907
451	T	g	0.99	g	0.996	g	0.907
452	L	a	0.99	a	0.996	a	0.907
453	E	b	0.99	b	0.996	b	0.907
454	S	c	0.99	c	0.996	c	0.907
455	L	d	0.99	d	0.996	d	0.907
456	K	e	0.99	e	0.996	e	0.907
457	E	f	0.99	f	0.996	f	0.907
458	E	g	0.99	g	0.996	g	0.907
459	S	a	0.31	a	0.953	a	0.907
460	K	b	0.31	b	0.953	b	0.907
461	K	c	0.223	c	0.953	c	0.907
462	K	d	0.206	d	0.696	d	0.907
463	S	e	0.098	e	0.577	e	0.907
464	R	f	0.098	f	0.577	f	0.907
465	D	g	0.098	g	0.577	g	0.907
466	E	e	0.003	a	0.019	a	0.174
467	P	b	0	b	0.003	b	0.018
468	V	c	0	c	0.001	c	0.017
469	D	b	0	d	0	d	0
470	D	c	0	e	0	e	0
471	M	d	0	f	0	f	0
472	P	e	0	g	0	g	0
473	W	c	0	e	0	e	0
474	D	b	0	f	0	f	0
475	Y	c	0	g	0	g	0
476	W	d	0	a	0	a	0
477	S	b	0.002	b	0.006	b	0.058
478	R	c	0.004	c	0.012	c	0.058
479	L	d	0.004	d	0.012	d	0.058
480	L	e	0.004	e	0.012	e	0.058
481	L	f	0.004	f	0.012	f	0.058
482	T	g	0.004	g	0.02	g	0.058
483	V	a	0.004	a	0.02	a	0.058
484	D	b	0.004	b	0.02	b	0.058
485	G	c	0.004	c	0.02	c	0.058
486	W	d	0.004	d	0.02	d	0.058
487	L	e	0.031	e	0.02	e	0.058
488	L	f	0.074	f	0.02	f	0.058
489	E	g	0.169	g	0.02	g	0.058
490	K	a	0.169	a	0.02	a	0.058
491	K	b	0.169	b	0.02	b	0.058
492	I	c	0.169	c	0.02	c	0.058
493	A	d	0.169	d	0.02	d	0.058
494	S	e	0.169	e	0.02	e	0.058
495	N	f	0.169	f	0.02	f	0.058
496	D	g	0.169	g	0.02	g	0.058
497	A	a	0.169	a	0.02	a	0.058
498	D	b	0.169	b	0.02	b	0.058
499	L	c	0.169	c	0.02	c	0.058
500	L	d	0.169	d	0.02	d	0.058
501	R	e	0.169	e	0.02	e	0.058
502	D	f	0.169	f	0.02	f	0.058
503	M	g	0.062	g	0.02	g	0.058
504	V	a	0.062	a	0.02	a	0.058
505	W	b	0.016	b	0.02	b	0.009
506	K	c	0.016	c	0.02	c	0.009
507	K	d	0.007	d	0.02	d	0.005
508	D	e	0.007	e	0.02	e	0.005
509	R	f	0.007	f	0.02	f	0.005
510	R	g	0.007	g	0.02	g	0.005
511	I	a	0.007	a	0.02	a	0.005
512	H	b	0.007	b	0.02	b	0.005
513	D	c	0.007	c	0.02	c	0.005
514	T	g	0.002	d	0.003	d	0.004
515	Y	a	0.002	e	0.002	e	0.004
516	I	b	0.002	f	0.002	f	0.004
517	D	c	0.002	g	0.002	g	0.004
518	V	d	0.002	a	0.002	a	0.004
519	K	e	0.002	b	0.002	b	0.004
520	D	f	0.002	c	0.002	c	0.004
521	K	b	0.003	c	0.001	d	0.001
522	N	c	0.003	d	0.001	e	0.001
523	E	d	0.003	e	0.001	f	0.001
524	R	e	0.003	f	0.001	g	0.001
525	D	f	0.003	g	0.001	c	0
526	A	g	0.003	a	0.001	d	0
527	I	a	0.003	b	0.001	e	0
528	S	b	0.003	c	0.001	f	0
529	A	c	0.003	d	0.001	g	0
530	F	d	0.003	e	0.001	a	0
531	L	e	0.003	f	0.001	b	0
532	K	f	0.003	g	0.001	c	0
533	L	g	0.003	a	0.001	d	0
534	V	a	0.003	b	0	b	0
535	S	b	0.001	c	0	c	0
536	S	d	0.001	g	0	d	0
537	P	e	0	e	0	e	0
538	T	g	0	f	0	f	0
539	S	e	0	g	0	g	0
540	S	f	0	a	0	a	0
541	G	g	0	b	0	b	0
542	L	a	0	c	0	c	0
543	Y	f	0	d	0	d	0
544	V	g	0	c	0	e	0
545	V	a	0	d	0	f	0
546	H	b	0	e	0	g	0
547	I	c	0	f	0	a	0
548	A	d	0	g	0	b	0
549	A	e	0	a	0	c	0
550	E	f	0	b	0	d	0
551	M	g	0	b	0	b	0
552	A	a	0	c	0	c	0
553	P	b	0	d	0	d	0
554	V	e	0.003	e	0.002	e	0
555	A	f	0.003	f	0.002	f	0
556	K	g	0.003	g	0.002	g	0
557	V	a	0.003	a	0.002	a	0
558	G	b	0.004	b	0.002	b	0
559	G	c	0.018	c	0.003	c	0
560	L	d	0.05	d	0.003	d	0
561	G	e	0.05	e	0.003	e	0
562	D	f	0.05	f	0.003	f	0
563	V	g	0.05	g	0.003	g	0
564	V	a	0.05	a	0.003	a	0
565	A	b	0.05	b	0.003	b	0
566	G	c	0.05	c	0.003	c	0
567	L	d	0.05	d	0.003	d	0
568	G	e	0.05	e	0.003	e	0
569	K	f	0.05	f	0.003	f	0
570	A	g	0.05	g	0.003	g	0
571	L	a	0.05	a	0.003	a	0
572	Q	b	0.05	b	0.003	b	0
573	R	c	0.05	c	0.003	c	0
574	K	a	0.008	d	0.003	d	0
575	G	b	0.008	e	0.003	e	0
576	H	c	0.008	f	0.003	f	0
577	L	d	0.008	g	0.003	g	0
578	V	e	0.008	a	0.003	a	0
579	E	f	0.008	b	0.003	b	0
580	I	g	0.008	c	0.002	c	0
581	I	a	0.006	a	0.001	d	0
582	L	b	0.006	b	0.001	e	0
583	P	c	0.001	c	0	f	0
584	K	c	0	g	0	g	0
585	Y	a	0	a	0	a	0
586	D	b	0	b	0	b	0
587	C	c	0	c	0	c	0
588	M	d	0	d	0	d	0
589	Q	e	0	e	0	e	0
590	Y	f	0	f	0	f	0
591	D	c	0.001	g	0	g	0
592	R	d	0.001	a	0	a	0
593	V	e	0.058	e	0	b	0
594	R	f	0.058	f	0	c	0
595	D	g	0.058	g	0	g	0
596	L	a	0.058	a	0	a	0
597	R	b	0.058	b	0	b	0
598	A	c	0.058	c	0	c	0
599	L	d	0.058	d	0	d	0
600	D	e	0.058	e	0	e	0
601	T	f	0.058	f	0	f	0
602	V	g	0.058	g	0	g	0
603	V	a	0.058	a	0	a	0
604	E	b	0.058	b	0	b	0
605	S	c	0.058	c	0	c	0
606	Y	d	0.058	d	0	d	0
607	F	e	0.032	e	0	e	0
608	D	f	0.027	f	0	f	0
609	G	g	0.005	g	0	g	0
610	K	a	0.002	a	0	a	0
611	L	b	0.001	b	0	b	0
612	Y	f	0.001	c	0	f	0
613	K	g	0.001	d	0	g	0
614	N	a	0.001	e	0	a	0
615	K	b	0.001	f	0	b	0
616	I	c	0.001	g	0	c	0
617	W	d	0.001	d	0	d	0
618	I	e	0.001	e	0	e	0
619	G	f	0.001	f	0	c	0
620	T	g	0.001	g	0	d	0
621	V	a	0.001	a	0	e	0
622	E	b	0.001	b	0	f	0
623	G	c	0.001	c	0	c	0
624	L	d	0.001	d	0	d	0
625	P	e	0	e	0	e	0
626	V	f	0	f	0	f	0
627	H	g	0	g	0	g	0
628	F	a	0	a	0	a	0
629	I	b	0	b	0	b	0
630	E	c	0	c	0	c	0
631	P	c	0	c	0	c	0
632	Q	d	0	d	0	d	0
633	H	e	0	e	0	e	0
634	P	f	0	f	0	f	0
635	S	g	0	g	0	g	0
636	K	a	0	a	0	a	0
637	F	b	0	b	0	b	0
638	F	c	0	c	0	c	0
639	W	d	0	d	0	d	0
640	R	e	0	e	0	a	0
641	G	f	0	e	0	b	0
642	Q	g	0	f	0	c	0
643	F	a	0	g	0	d	0
644	Y	b	0	a	0	e	0
645	G	c	0	b	0	f	0
646	E	d	0	c	0	g	0
647	Q	e	0	d	0	a	0
648	D	f	0	e	0	b	0
649	D	f	0	f	0	c	0
650	F	e	0	g	0	d	0
651	R	f	0	a	0	e	0
652	R	b	0	b	0	f	0
653	F	c	0.001	c	0	g	0
654	S	d	0.001	d	0	a	0
655	Y	e	0.001	e	0	b	0
656	F	f	0.001	f	0	c	0
657	S	g	0.002	g	0	b	0
658	R	a	0.002	a	0	c	0
659	A	b	0.002	b	0	d	0
660	A	c	0.002	c	0	e	0
661	L	d	0.002	d	0	f	0
662	E	e	0.002	e	0	g	0
663	L	f	0.002	f	0	a	0
664	L	g	0.002	g	0	b	0
665	L	a	0.002	a	0	c	0
666	Q	b	0.002	b	0	d	0
667	S	c	0.002	c	0	e	0
668	G	d	0.002	f	0	f	0
669	K	e	0.002	g	0	g	0
670	K	f	0.002	a	0	a	0
671	P	b	0.001	b	0	b	0
672	D	c	0.001	c	0	c	0
673	I	d	0	d	0	d	0
674	I	e	0	e	0	e	0
675	H	f	0	f	0	f	0
676	C	g	0	g	0	g	0
677	H	d	0	a	0	a	0
678	D	b	0	b	0	b	0
679	W	c	0	c	0	c	0
680	Q	d	0	g	0	d	0
681	T	e	0	e	0	e	0
682	A	f	0	f	0	f	0
683	F	g	0	a	0	g	0
684	V	a	0	b	0	a	0
685	A	b	0	c	0	b	0
686	P	c	0	c	0	c	0
687	L	d	0	d	0	d	0
688	Y	e	0	e	0	e	0
689	W	f	0	f	0	f	0
690	D	g	0	f	0	g	0
691	L	a	0	b	0	b	0
692	Y	b	0	c	0	c	0
693	A	d	0	d	0	d	0
694	P	e	0	e	0	e	0
695	K	b	0	b	0	b	0
696	G	c	0	c	0	c	0
697	L	a	0	d	0	d	0
698	D	b	0	e	0	e	0
699	S	c	0	f	0	f	0
700	A	d	0	g	0	g	0
701	R	e	0	a	0	a	0
702	I	f	0	b	0	b	0
703	C	g	0	c	0	c	0
704	F	a	0	d	0	d	0
705	T	b	0	e	0	g	0
706	C	c	0	f	0	a	0
707	H	d	0	g	0	b	0
708	N	e	0	a	0	c	0
709	F	f	0	b	0	d	0
710	E	g	0	c	0	e	0
711	Y	d	0	d	0	f	0
712	Q	e	0	e	0	g	0
713	G	f	0	f	0	a	0
714	T	g	0	g	0	b	0
715	A	a	0	a	0	c	0
716	S	b	0	b	0	d	0
717	A	e	0.003	c	0	e	0
718	S	f	0.006	f	0	f	0
719	E	g	0.01	g	0	g	0
720	L	a	0.01	a	0	a	0
721	G	b	0.01	b	0	b	0
722	S	c	0.01	c	0	c	0
723	C	d	0.01	d	0	d	0
724	G	e	0.01	e	0	e	0
725	L	f	0.01	f	0	f	0
726	D	g	0.01	g	0	g	0
727	V	a	0.01	a	0	a	0
728	N	b	0.01	b	0	b	0
729	Q	c	0.01	c	0	c	0
730	L	d	0.01	d	0	d	0
731	N	e	0.01	e	0	e	0
732	R	f	0.01	f	0	f	0
733	P	g	0	g	0	g	0
734	D	a	0	a	0	a	0
735	R	b	0	b	0	b	0
736	M	c	0	c	0	c	0
737	Q	d	0	d	0	d	0
738	D	e	0	e	0	e	0
739	H	b	0	f	0	f	0
740	S	c	0	g	0	g	0
741	S	d	0	d	0	a	0
742	G	e	0	e	0	b	0
743	D	f	0	f	0	c	0
744	R	g	0	g	0	g	0
745	V	a	0	a	0	e	0
746	N	b	0	b	0	f	0
747	P	c	0	c	0	g	0
748	V	d	0	a	0	a	0
749	K	e	0	b	0	b	0
750	G	f	0	c	0	c	0
751	A	g	0	a	0	d	0
752	I	a	0	b	0	e	0
753	I	b	0	c	0	f	0
754	F	c	0	d	0	g	0
755	S	d	0	a	0	a	0
756	N	e	0	b	0	b	0
757	I	c	0	c	0	c	0
758	V	d	0	d	0	d	0
759	T	e	0	e	0	e	0
760	T	f	0.001	f	0	f	0
761	V	g	0.001	g	0	g	0
762	S	a	0.001	a	0	a	0
763	P	b	0.001	b	0	b	0
764	T	c	0.002	c	0	c	0
765	Y	d	0.002	d	0	d	0
766	A	e	0.002	e	0	e	0
767	Q	f	0.002	f	0	f	0
768	E	g	0.002	g	0	g	0
769	V	a	0.002	a	0	a	0
770	R	b	0.002	b	0	b	0
771	T	c	0.002	c	0	c	0
772	A	d	0.002	d	0	d	0
773	E	e	0.002	e	0	e	0
774	G	f	0.002	f	0	f	0
775	G	g	0.002	g	0	g	0
776	K	b	0.002	b	0	a	0
777	G	c	0.002	c	0	b	0
778	L	d	0.002	d	0	c	0
779	H	e	0.002	e	0	d	0
780	S	f	0.002	f	0	e	0
781	T	g	0.002	g	0	f	0
782	L	a	0.002	a	0	g	0
783	N	b	0.002	b	0	a	0
784	F	c	0.002	c	0	b	0
785	H	d	0.002	d	0	c	0
786	S	e	0.002	e	0	d	0
787	K	f	0.002	f	0	e	0
788	K	g	0.002	g	0	f	0
789	F	a	0.002	a	0	g	0
790	I	b	0.001	b	0	a	0
791	G	c	0.001	c	0	b	0
792	I	d	0	d	0	c	0
793	L	e	0	e	0	d	0
794	N	f	0	f	0	e	0
795	G	c	0	g	0	f	0
796	I	a	0	a	0	a	0
797	D	b	0	b	0	b	0
798	T	c	0	c	0	c	0
799	D	g	0	g	0	d	0
800	S	a	0	e	0	e	0
801	W	b	0	f	0	a	0
802	N	b	0	b	0	b	0
803	P	c	0	c	0	c	0
804	A	d	0	d	0	d	0
805	T	e	0	e	0	e	0
806	D	f	0.001	f	0	f	0
807	P	g	0.001	g	0	g	0
808	F	a	0.007	e	0.001	e	0
809	L	b	0.007	f	0.004	f	0.001
810	K	c	0.014	g	0.009	g	0.001
811	A	d	0.016	a	0.01	a	0.002
812	Q	e	0.016	b	0.046	b	0.002
813	F	f	0.016	c	0.046	c	0.002
814	N	g	0.016	d	0.046	d	0.002
815	A	e	0.101	e	0.046	e	0.002
816	K	f	0.243	f	0.046	f	0.002
817	D	g	0.243	g	0.046	g	0.002
818	L	a	0.359	a	0.07	a	0.002
819	Q	b	0.359	b	0.07	b	0.002
820	G	c	0.359	c	0.07	c	0.002
821	K	d	0.359	d	0.07	d	0.002
822	E	e	0.359	e	0.07	e	0.002
823	E	f	0.359	f	0.07	f	0.002
824	N	g	0.359	g	0.07	g	0.002
825	K	a	0.359	a	0.07	a	0.002
826	H	b	0.359	b	0.07	b	0.002
827	A	c	0.359	c	0.07	c	0.002
828	L	d	0.359	d	0.07	d	0.002
829	R	e	0.359	e	0.07	e	0.002
830	K	f	0.359	f	0.07	f	0.002
831	Q	g	0.359	g	0.07	g	0.002
832	L	a	0.359	a	0.07	a	0.002
833	G	b	0.069	b	0.07	b	0.002
834	L	c	0.061	c	0.07	c	0.002
835	S	d	0.031	d	0.07	d	0.002
836	S	e	0.009	e	0.07	e	0.002
837	A	f	0.008	f	0.07	f	0.002
838	E	g	0.008	g	0.07	g	0.002
839	S	f	0.003	a	0.003	a	0
840	R	g	0.003	b	0.003	b	0
841	R	c	0.002	c	0.003	c	0
842	P	b	0.001	b	0	g	0
843	L	c	0.001	c	0	a	0
844	V	d	0.001	d	0	b	0
845	G	f	0.001	e	0	c	0
846	C	g	0.001	f	0	d	0
847	I	a	0.001	g	0	e	0
848	T	b	0.001	f	0	f	0
849	R	c	0.001	g	0	g	0
850	L	d	0.001	a	0	a	0
851	V	e	0	e	0	b	0
852	P	b	0	f	0	f	0
853	Q	e	0	g	0	g	0
854	K	f	0	a	0	a	0
855	G	c	0	b	0	b	0
856	V	e	0	e	0	c	0
857	H	f	0	f	0	d	0
858	L	g	0	g	0	e	0
859	I	a	0	a	0	f	0
860	R	b	0	b	0	g	0
861	H	c	0	c	0	a	0
862	A	d	0	d	0	b	0
863	I	e	0	e	0	c	0
864	Y	f	0	f	0	d	0
865	R	g	0	g	0	e	0
866	T	a	0	a	0	f	0
867	L	b	0	b	0	g	0
868	E	c	0	c	0	a	0
869	L	d	0	d	0	b	0
870	G	e	0	e	0	c	0
871	G	f	0	f	0	g	0
872	Q	g	0	g	0	f	0
873	F	e	0	a	0	g	0
874	V	f	0	b	0	a	0
875	L	g	0	c	0	b	0
876	L	a	0	d	0	c	0
877	G	b	0	e	0	d	0
878	S	c	0	f	0	e	0
879	S	f	0	g	0	f	0
880	P	g	0	g	0	g	0
881	V	a	0.002	a	0	a	0
882	P	b	0.002	b	0	b	0
883	H	c	0.003	c	0	c	0
884	I	d	0.003	d	0	d	0
885	Q	e	0.003	e	0.001	g	0
886	R	f	0.003	f	0.001	a	0
887	E	g	0.003	g	0.001	b	0
888	F	a	0.003	a	0.001	c	0
889	E	b	0.003	b	0.001	d	0
890	G	c	0.003	c	0.001	e	0
891	I	d	0.003	d	0.001	f	0
892	E	e	0.003	e	0.001	g	0
893	Q	f	0.003	f	0.001	a	0
894	Q	g	0.003	g	0.001	e	0
895	F	a	0.003	a	0.001	f	0
896	K	b	0.003	b	0.001	g	0
897	S	e	0.011	c	0.001	a	0
898	H	f	0.011	d	0.001	b	0
899	D	g	0.011	e	0.001	c	0
900	H	a	0.011	f	0.001	d	0
901	V	b	0.011	e	0.002	e	0
902	R	c	0.011	f	0.002	f	0
903	L	d	0.011	g	0.002	g	0
904	L	e	0.011	a	0.002	a	0
905	L	f	0.011	b	0.002	b	0
906	K	g	0.011	c	0.002	c	0
907	Y	a	0.011	d	0.002	d	0
908	D	b	0.011	e	0.002	e	0
909	E	c	0.011	f	0.002	f	0
910	A	d	0.011	g	0.002	g	0
911	L	e	0.01	a	0.002	a	0
912	S	f	0.01	b	0.002	b	0
913	H	g	0.005	c	0.002	c	0
914	T	d	0.004	d	0.002	d	0
915	I	e	0.004	e	0.002	e	0
916	Y	b	0.003	f	0.002	f	0
917	A	c	0.003	g	0.002	g	0
918	A	d	0.003	a	0.002	a	0
919	S	e	0.003	b	0.002	b	0
920	D	f	0.003	c	0.002	c	0
921	L	g	0.003	d	0.002	d	0
922	F	a	0.003	e	0.001	e	0
923	I	b	0.001	f	0.001	f	0
924	I	c	0	g	0	g	0
925	P	e	0	e	0	e	0
926	S	f	0	f	0	f	0
927	I	b	0	g	0	g	0
928	F	c	0	e	0	a	0
929	E	d	0	f	0	b	0
930	P	e	0	g	0	c	0
931	C	a	0	a	0	f	0
932	G	c	0	c	0	g	0
933	L	d	0	d	0	e	0
934	T	e	0	e	0	f	0
935	Q	f	0	f	0	g	0
936	M	g	0	g	0	a	0
937	I	a	0	a	0	b	0
938	A	b	0	b	0	c	0
939	M	c	0	c	0	d	0
940	R	d	0	d	0	e	0
941	Y	e	0	e	0	f	0
942	G	f	0	f	0	g	0
943	S	g	0	e	0	a	0
944	I	a	0	f	0	b	0
945	P	b	0	g	0	c	0
946	I	a	0	a	0	d	0
947	A	b	0	b	0	e	0
948	R	c	0	c	0	f	0
949	K	d	0	d	0	g	0
950	T	e	0	e	0	a	0
951	G	f	0	f	0	b	0
952	G	g	0	g	0	c	0
953	L	a	0	a	0	d	0
954	N	b	0	b	0	e	0
955	D	c	0	c	0	f	0
956	S	d	0	d	0	g	0
957	V	e	0	e	0	a	0
958	F	f	0	f	0	b	0
959	D	g	0	g	0	c	0
960	I	a	0	a	0	d	0
961	D	b	0	b	0	e	0
962	D	c	0	c	0	f	0
963	D	g	0	d	0	g	0
964	T	a	0	e	0	a	0
965	I	b	0	f	0	b	0
966	P	c	0	g	0	c	0
967	T	d	0	d	0	b	0
968	Q	e	0	c	0	c	0
969	F	f	0	d	0	d	0
970	Q	g	0	e	0	e	0
971	N	a	0	f	0	f	0
972	G	b	0	g	0	g	0
973	F	c	0	a	0	a	0
974	T	d	0	b	0	b	0
975	F	c	0	c	0	c	0
976	Q	f	0	d	0	g	0
977	T	e	0.001	e	0	e	0
978	A	f	0.001	f	0	b	0
979	D	g	0.001	g	0	c	0
980	E	a	0.001	a	0	d	0
981	Q	b	0.002	b	0	e	0
982	G	c	0.002	c	0	f	0
983	F	d	0.004	d	0	g	0
984	N	a	0.005	a	0	a	0
985	Y	b	0.005	b	0.001	b	0
986	A	g	0.007	c	0.007	c	0
987	L	a	0.012	d	0.009	d	0
988	E	b	0.012	e	0.009	e	0
989	R	c	0.012	f	0.009	f	0
990	A	d	0.012	g	0.009	g	0
991	F	e	0.012	a	0.009	a	0
992	N	f	0.012	b	0.009	b	0
993	H	g	0.012	c	0.009	c	0
994	Y	a	0.012	d	0.009	d	0
995	K	b	0.012	e	0.009	e	0
996	K	c	0.012	f	0.009	f	0
997	D	d	0.012	g	0.009	g	0
998	E	e	0.012	a	0.009	a	0
999	E	f	0.012	b	0.009	b	0
1000	K	g	0.012	c	0.009	c	0
1001	W	d	0.003	d	0.009	d	0
1002	M	e	0.003	e	0.009	e	0
1003	R	f	0.003	f	0.009	f	0
1004	L	g	0.003	g	0.009	g	0
1005	V	a	0.003	a	0.009	a	0
1006	E	b	0.003	b	0.009	b	0
1007	K	c	0.003	c	0.009	c	0
1008	V	g	0.002	d	0.001	d	0
1009	M	a	0.002	e	0	e	0
1010	S	b	0.001	f	0	f	0
1011	I	d	0.001	g	0	g	0
1012	D	e	0	e	0	e	0
1013	F	b	0	b	0	f	0
1014	S	c	0.001	c	0	g	0
1015	W	d	0.001	d	0	d	0
1016	G	e	0.001	e	0	e	0
1017	S	f	0.001	f	0	f	0
1018	S	g	0.001	g	0	g	0
1019	A	a	0.001	a	0	a	0
1020	T	b	0.001	b	0	b	0
1021	Q	c	0.002	c	0	c	0
1022	Y	d	0.002	d	0	d	0
1023	E	e	0.002	e	0	e	0
1024	E	f	0.002	f	0	f	0
1025	L	g	0.002	g	0	g	0
1026	Y	a	0.002	a	0	a	0
1027	T	b	0.002	b	0	f	0
1028	R	c	0.002	c	0	g	0
1029	S	d	0.002	d	0	a	0
1030	V	e	0.002	e	0	b	0
1031	S	f	0.002	f	0	c	0
1032	R	g	0.002	g	0	g	0
1033	A	a	0.002	a	0	a	0
1034	R	b	0.002	b	0	b	0
1035	A	c	0.001	c	0	c	0
1036	V	g	0.001	d	0	d	0
1037	P	e	0	e	0	e	0
1038	N	f	0	f	0	f	0
1039	R	g	0	g	0	g	0
1040	T	a	0	a	0	a	0
