# Supplementary material for: PROTEIN TARGETING TO STARCH Is Required for Localising GRANULE-BOUND STARCH SYNTHASE to Starch Granules and for Normal Amylose Synthesis in Arabidopsis
Source: PLoS Biol. 2015 Feb 24;13(2):e1002080. doi: 10.1371/journal.pbio.1002080 (PMC4339375; doi:10.1371/journal.pbio.1002080)
Supplement: S4 Data — (XLSX) [file pbio.1002080.s004.xlsx]

## Sheet: COILS Output FLO6
COILS: Rice FLOURY ENDOSPERM 6 (FLO6)
Amino Acid	Sequence	Window 14	Window 14 Prediction	Window 21	Window 21 Prediction	Window 28	Window 28 Prediction
1	M	a	0	a	0	g	0
2	L	b	0	b	0	a	0
3	P	c	0	c	0	b	0
4	L	d	0	d	0	c	0
5	L	e	0	e	0	d	0
6	L	f	0	f	0	e	0
7	P	g	0	g	0	f	0
8	L	a	0	a	0	e	0
9	P	b	0	b	0	f	0
10	V	c	0	b	0	b	0
11	T	d	0	c	0	c	0
12	P	e	0	d	0	d	0
13	P	f	0	e	0	e	0
14	P	g	0	f	0	f	0
15	P	g	0	g	0	g	0
16	L	a	0	a	0	a	0
17	P	b	0	b	0	b	0
18	S	e	0	e	0	c	0
19	P	f	0	f	0	d	0
20	T	e	0	e	0	e	0
21	L	f	0	f	0	f	0
22	T	g	0	g	0	g	0
23	L	a	0	a	0	a	0			Accession:
24	A	b	0	b	0	b	0		cDNA sequence:	AK287681.1
25	P	c	0	c	0	c	0		Protein sequence:	ABF98262.1
26	A	b	0.001	d	0	d	0
27	S	c	0.001	e	0	e	0
28	A	d	0.001	f	0	f	0
29	P	e	0.001	g	0	g	0
30	R	e	0.003	a	0	a	0
31	R	f	0.003	b	0	b	0
32	R	g	0.003	c	0	c	0
33	L	a	0.003	d	0	d	0
34	V	b	0.003	e	0	e	0
35	L	c	0.003	f	0	f	0
36	L	d	0.003	g	0	g	0
37	A	e	0.003	a	0	a	0
38	A	f	0.003	b	0	b	0
39	A	g	0.003	c	0	c	0
40	A	a	0.003	d	0	d	0
41	P	b	0.003	f	0	e	0
42	H	c	0.003	g	0	f	0
43	H	d	0.003	a	0	g	0
44	H	e	0.001	b	0	a	0
45	H	c	0.002	c	0	b	0
46	H	d	0.002	d	0	c	0
47	H	e	0.002	e	0	d	0
48	R	f	0.002	f	0	e	0
49	R	g	0.002	g	0	f	0
50	R	a	0.002	a	0	g	0
51	R	b	0.002	b	0	c	0
52	V	c	0.002	c	0	d	0
53	Y	d	0.002	d	0	e	0
54	R	e	0.002	e	0	f	0
55	R	f	0.002	f	0	e	0
56	Q	g	0.002	g	0	f	0
57	R	a	0.002	a	0	g	0
58	A	b	0.002	b	0	a	0
59	A	c	0.002	c	0	b	0
60	P	e	0	c	0	c	0
61	T	b	0	d	0	d	0
62	Q	c	0	e	0	e	0
63	T	d	0	f	0	f	0
64	R	e	0	g	0	g	0
65	A	f	0	a	0	a	0
66	P	g	0	b	0	b	0
67	R	e	0.001	g	0	c	0
68	R	f	0.001	a	0	d	0
69	T	e	0.001	e	0.001	e	0
70	L	f	0.003	f	0.001	f	0
71	S	g	0.008	g	0.002	g	0
72	A	e	0.014	a	0.004	a	0
73	S	b	0.033	b	0.004	b	0
74	N	c	0.033	c	0.004	c	0
75	A	d	0.033	d	0.004	d	0
76	A	e	0.033	e	0.004	e	0
77	R	f	0.033	f	0.004	f	0
78	G	g	0.033	g	0.004	g	0
79	E	a	0.033	a	0.004	a	0
80	E	b	0.033	b	0.004	b	0
81	D	c	0.033	c	0.004	c	0
82	L	d	0.033	d	0.004	d	0
83	E	e	0.033	e	0.004	e	0
84	E	f	0.033	f	0.004	f	0
85	A	g	0.033	g	0.004	g	0
86	I	a	0.033	a	0.004	a	0
87	Y	b	0.009	b	0.004	b	0
88	E	c	0.009	c	0.004	c	0
89	F	d	0.009	d	0.004	d	0
90	M	e	0.009	e	0.004	e	0
91	R	f	0.009	f	0.004	f	0
92	R	g	0.009	g	0.004	g	0
93	S	a	0.009	a	0.001	a	0
94	D	b	0.007	b	0.001	b	0
95	K	c	0.007	c	0.001	c	0
96	P	b	0	c	0	d	0
97	G	c	0	b	0	b	0
98	A	a	0	c	0	c	0
99	F	b	0	d	0	d	0
100	P	c	0	e	0	e	0
101	T	f	0.001	f	0	f	0
102	R	g	0.002	g	0	g	0
103	A	a	0.002	a	0	a	0
104	E	b	0.002	b	0	b	0
105	L	c	0.002	c	0	c	0
106	V	d	0.002	d	0	d	0
107	A	e	0.002	e	0	e	0
108	A	f	0.002	f	0	f	0
109	G	g	0.002	g	0	g	0
110	R	a	0.002	a	0	a	0
111	A	b	0.002	b	0	b	0
112	D	c	0.002	c	0	c	0
113	L	d	0.002	d	0	d	0
114	A	e	0.002	e	0	e	0
115	A	f	0.002	f	0	f	0
116	A	g	0.002	g	0	g	0
117	V	a	0.002	a	0	a	0
118	D	b	0.002	b	0	b	0
119	A	c	0.002	c	0	c	0
120	C	a	0.002	d	0	d	0
121	G	b	0.002	e	0	e	0
122	G	c	0.002	f	0	f	0
123	W	d	0.002	d	0	g	0
124	L	e	0.001	e	0	a	0
125	S	f	0.001	f	0	b	0
126	L	g	0	g	0	c	0
127	G	e	0	e	0	d	0
128	W	f	0	f	0	e	0
129	S	g	0	g	0	f	0
130	S	a	0	a	0	d	0
131	G	b	0	b	0	e	0
132	G	e	0	c	0	c	0
133	A	f	0	d	0	d	0
134	E	g	0	e	0	e	0
135	A	a	0	f	0	f	0
136	G	b	0	g	0	g	0
137	R	c	0	a	0	a	0
138	A	d	0	b	0	b	0
139	S	e	0	c	0	c	0
140	S	f	0	d	0	d	0
141	S	g	0	e	0	e	0
142	V	a	0	f	0	b	0
143	G	b	0	g	0	c	0
144	V	c	0	a	0	d	0
145	H	d	0	b	0	e	0
146	P	e	0	f	0	f	0
147	D	f	0	g	0	g	0
148	Y	a	0	a	0	a	0
149	P	b	0	b	0	b	0
150	P	g	0	g	0	c	0
151	E	e	0.003	e	0	e	0
152	A	f	0.003	f	0	f	0
153	G	g	0.003	g	0	g	0
154	A	a	0.003	a	0	a	0
155	A	b	0.003	b	0	b	0
156	A	c	0.003	c	0	c	0
157	A	d	0.003	d	0	d	0
158	A	e	0.003	e	0	e	0
159	G	f	0.003	f	0	f	0
160	G	g	0.003	g	0	g	0
161	A	a	0.003	a	0	a	0
162	S	b	0.003	b	0	b	0
163	D	c	0.003	c	0	c	0
164	L	d	0.003	d	0	d	0
165	A	a	0.001	e	0	e	0
166	Q	b	0.001	f	0	f	0
167	G	c	0.001	g	0	g	0
168	A	d	0.001	a	0	a	0
169	V	a	0.001	b	0	b	0
170	W	b	0.001	c	0	c	0
171	A	c	0.001	d	0	d	0
172	S	d	0.001	e	0	e	0
173	S	e	0.001	f	0	f	0
174	R	f	0.001	g	0	g	0
175	E	g	0.001	a	0	a	0
176	A	a	0.001	b	0	b	0
177	E	b	0.001	c	0	c	0
178	A	c	0.001	d	0	d	0
179	S	e	0	e	0	e	0
180	P	e	0	f	0	f	0
181	S	e	0	g	0	g	0
182	G	f	0	g	0	g	0
183	R	g	0	a	0	a	0
184	Q	a	0	b	0	b	0
185	P	b	0	c	0	c	0
186	E	c	0	a	0	d	0
187	T	b	0	b	0	b	0
188	E	c	0	c	0	c	0.001
189	E	d	0	d	0	d	0.001
190	E	e	0	e	0	e	0.001
191	E	f	0	f	0	f	0.001
192	T	g	0	g	0	g	0.001
193	E	a	0	d	0	a	0.001
194	T	b	0.001	b	0.002	b	0.001
195	K	c	0.001	c	0.004	c	0.001
196	F	d	0.001	d	0.004	d	0.001
197	G	a	0.002	e	0.004	e	0.001
198	T	b	0.152	f	0.004	f	0.001
199	G	c	0.483	g	0.004	g	0.001
200	L	d	0.796	a	0.004	a	0.001
201	D	e	0.796	b	0.004	b	0.001
202	G	f	0.796	c	0.004	c	0.001
203	M	g	0.796	d	0.004	d	0.001
204	L	a	0.796	e	0.004	e	0.001
205	T	b	0.796	f	0.004	f	0.001
206	R	c	0.796	g	0.004	g	0.001
207	L	d	0.796	a	0.004	a	0.001
208	Q	e	0.796	b	0.004	b	0.001
209	R	f	0.796	c	0.004	c	0.001
210	E	g	0.796	d	0.004	d	0.001
211	R	a	0.796	e	0.004	e	0.001
212	E	b	0.796	f	0.004	f	0.001
213	R	c	0.796	g	0.004	g	0.001
214	V	d	0.213	a	0.004	a	0.001
215	R	e	0.213	b	0.004	b	0.001
216	P	f	0.009	f	0.001	c	0
217	P	g	0.001	g	0.001	g	0
218	L	a	0.001	a	0.001	a	0
219	P	b	0	b	0.001	b	0
220	R	c	0	c	0.001	c	0
221	S	g	0	d	0	d	0
222	S	e	0	e	0	e	0
223	D	f	0	f	0	f	0
224	G	g	0	g	0	g	0
225	A	a	0	a	0	a	0
226	G	b	0	b	0	b	0
227	G	c	0	c	0	c	0
228	E	d	0	d	0	d	0
229	R	e	0	e	0	e	0
230	D	f	0	f	0	f	0
231	N	g	0	g	0	g	0
232	V	a	0	a	0	a	0
233	A	b	0	b	0	b	0
234	L	c	0	c	0	c	0
235	M	d	0	d	0	d	0
236	G	e	0	e	0	e	0
237	Q	f	0	f	0	f	0
238	S	g	0	g	0	g	0
239	G	b	0	a	0	a	0
240	A	c	0	b	0	b	0
241	P	g	0	c	0	c	0
242	S	a	0	d	0	d	0
243	H	b	0	e	0	e	0
244	S	c	0	f	0	f	0
245	A	d	0	g	0	g	0
246	T	e	0	e	0	d	0
247	G	a	0	f	0	b	0
248	G	b	0	g	0	c	0
249	R	c	0	a	0	d	0
250	Y	d	0	e	0	e	0
251	T	e	0	f	0	f	0
252	P	f	0	g	0	g	0
253	K	a	0	a	0	a	0
254	V	b	0	b	0	b	0
255	P	c	0	c	0	c	0
256	D	d	0	d	0	d	0
257	N	e	0	e	0	e	0
258	G	f	0.001	f	0	f	0
259	N	g	0.001	g	0	g	0
260	I	a	0.001	a	0	a	0
261	H	b	0.001	b	0	b	0
262	S	c	0.001	c	0	c	0
263	Y	d	0.001	d	0	d	0
264	H	e	0.001	e	0	e	0
265	P	f	0.001	f	0	f	0
266	Q	g	0.003	g	0.001	g	0
267	N	a	0.003	a	0.001	a	0
268	G	b	0.003	b	0.001	b	0
269	A	c	0.006	c	0.001	c	0
270	L	d	0.006	d	0.001	d	0
271	E	e	0.006	e	0.001	e	0
272	H	f	0.006	f	0.001	f	0
273	N	g	0.006	g	0.001	g	0
274	K	a	0.006	a	0.001	a	0
275	S	b	0.006	b	0.001	b	0
276	S	c	0.006	c	0.001	c	0
277	K	d	0.006	d	0.001	d	0
278	S	e	0.006	e	0.001	e	0
279	L	f	0.006	f	0.001	f	0
280	T	g	0.006	g	0.001	g	0
281	N	a	0.006	a	0.001	a	0
282	D	b	0.006	b	0.001	b	0
283	A	c	0.006	c	0.001	c	0
284	W	b	0.001	d	0.001	d	0
285	R	c	0.001	e	0.001	e	0
286	T	d	0.001	f	0.001	f	0
287	W	e	0	g	0	g	0
288	S	f	0	a	0	a	0
289	L	g	0	b	0	b	0
290	D	e	0	c	0	c	0
291	K	f	0	d	0	d	0
292	G	e	0	e	0	e	0
293	G	f	0	f	0	b	0
294	F	c	0	g	0	c	0
295	S	a	0	a	0	a	0
296	D	b	0.002	e	0	b	0
297	F	c	0.002	f	0	c	0
298	Q	d	0.002	g	0	d	0
299	A	e	0.002	e	0	e	0
300	A	f	0.002	f	0	f	0
301	E	g	0.002	g	0	g	0
302	I	a	0.002	a	0	a	0
303	H	b	0.002	b	0	b	0
304	S	c	0.002	c	0	c	0
305	T	d	0.002	d	0	d	0
306	N	e	0.002	e	0	e	0
307	S	f	0.002	f	0	f	0
308	R	g	0.002	g	0	g	0
309	K	a	0.002	a	0	a	0
310	S	b	0.001	b	0	b	0
311	F	c	0.001	c	0	c	0
312	R	g	0	d	0	d	0
313	H	a	0	e	0	e	0
314	D	b	0	f	0	f	0
315	G	c	0	g	0	g	0
316	L	d	0	a	0	a	0
317	D	e	0	b	0	b	0
318	I	f	0	c	0	c	0
319	L	g	0	d	0	d	0
320	A	a	0	e	0	e	0
321	Q	b	0	f	0	f	0
322	D	c	0	g	0	g	0
323	D	d	0	d	0	d	0
324	V	e	0	e	0	e	0
325	H	f	0	f	0	f	0
326	G	g	0	g	0	c	0
327	P	c	0	d	0	d	0
328	S	e	0	e	0	e	0.009
329	N	f	0	f	0	f	0.039
330	G	g	0	g	0	g	0.039
331	V	a	0.001	a	0.001	a	0.075
332	A	b	0.001	b	0.001	b	0.251
333	V	c	0.001	c	0.002	c	0.251
334	H	d	0.002	d	0.006	d	0.285
335	D	e	0.002	e	0.083	e	0.78
336	Y	f	0.002	f	0.31	f	0.78
337	D	g	0.005	g	0.618	g	0.93
338	I	a	0.006	a	0.618	a	0.93
339	N	b	0.008	b	0.726	b	0.93
340	D	c	0.01	c	0.726	c	0.93
341	V	d	0.012	d	0.726	d	0.93
342	D	e	0.167	e	0.841	e	0.93
343	S	f	0.558	f	0.841	f	0.93
344	E	g	0.558	g	0.841	g	0.93
345	R	a	0.558	a	0.841	a	0.93
346	D	b	0.823	b	0.906	b	0.93
347	D	c	0.823	c	0.906	c	0.93
348	I	d	0.823	d	0.906	d	0.93
349	H	e	0.877	e	0.906	e	0.93
350	A	f	0.927	f	0.906	f	0.93
351	R	g	0.927	g	0.906	g	0.93
352	L	a	0.927	a	0.906	a	0.93
353	Q	b	0.927	b	0.906	b	0.93
354	N	c	0.927	c	0.906	c	0.93
355	L	d	0.927	d	0.906	d	0.93
356	E	e	0.927	e	0.906	e	0.93
357	L	f	0.927	f	0.906	f	0.93
358	D	g	0.927	g	0.906	g	0.93
359	L	a	0.927	a	0.906	a	0.93
360	T	b	0.927	b	0.906	b	0.93
361	A	c	0.927	c	0.906	c	0.93
362	A	d	0.927	d	0.906	d	0.93
363	L	e	0.927	e	0.906	e	0.93
364	H	f	0.849	f	0.906	f	0.93
365	T	g	0.701	g	0.906	g	0.93
366	L	a	0.701	a	0.906	a	0.93
367	R	b	0.6	b	0.872	b	0.921
368	S	c	0.399	c	0.799	c	0.871
369	R	g	0.158	g	0.151	g	0.104
370	F	a	0.158	a	0.151	a	0.104
371	D	b	0.158	b	0.151	b	0.104
372	K	c	0.158	c	0.151	c	0.104
373	V	d	0.012	d	0.151	d	0.104
374	I	e	0.012	e	0.151	e	0.104
375	S	f	0.012	f	0.151	f	0.104
376	D	g	0.012	g	0.151	g	0.104
377	M	a	0.012	a	0.151	a	0.104
378	S	b	0.012	b	0.151	b	0.099
379	E	c	0.012	c	0.151	c	0.099
380	G	g	0.001	d	0	d	0.001
381	D	e	0	e	0	e	0.001
382	G	f	0	f	0	f	0.001
383	A	g	0	g	0	g	0.001
384	K	a	0	a	0	a	0.001
385	A	b	0	b	0	b	0.001
386	P	e	0	c	0	c	0
387	N	b	0	b	0.018	b	0.106
388	G	c	0	c	0.018	c	0.106
389	L	d	0.001	d	0.028	d	0.106
390	S	e	0.001	e	0.028	e	0.106
391	D	f	0.001	f	0.028	f	0.292
392	D	g	0.001	g	0.028	g	0.292
393	W	a	0.001	a	0.028	a	0.292
394	E	b	0.505	b	0.854	b	0.999
395	F	c	0.505	c	0.854	c	0.999
396	E	d	0.516	d	0.854	d	0.999
397	E	e	0.616	e	0.992	e	0.999
398	T	f	0.616	f	0.992	f	0.999
399	K	g	0.616	g	0.992	g	0.999
400	V	a	0.616	a	0.992	a	0.999
401	M	b	0.776	b	0.994	b	0.999
402	Q	c	0.894	c	0.998	c	0.999
403	A	d	0.894	d	0.998	d	0.999
404	Q	e	0.894	e	0.998	e	0.999
405	E	f	0.905	f	0.998	f	0.999
406	E	g	0.905	g	0.998	g	0.999
407	L	a	0.905	a	0.998	a	0.999
408	R	b	0.905	b	0.998	b	0.999
409	S	c	0.905	c	0.998	c	0.999
410	I	d	0.905	d	0.998	d	0.999
411	R	e	0.905	e	0.998	e	0.999
412	A	f	0.905	f	0.998	f	0.999
413	K	g	0.905	g	0.998	g	0.999
414	I	a	0.905	a	0.998	a	0.999
415	A	b	0.905	b	0.998	b	0.999
416	V	c	0.905	c	0.998	c	0.999
417	L	d	0.905	d	0.998	d	0.999
418	E	e	0.905	e	0.998	e	0.999
419	G	f	0.535	f	0.998	f	0.999
420	K	g	0.386	g	0.998	g	0.999
421	M	a	0.229	a	0.998	a	0.999
422	A	b	0.217	b	0.998	e	1
423	L	c	0.111	c	0.982	f	1
424	E	d	0.082	g	0.955	g	1
425	I	e	0.029	a	0.955	a	1
426	I	b	0.029	b	0.955	b	1
427	E	c	0.115	c	0.962	c	1
428	K	d	0.115	d	0.962	d	1
429	N	e	0.723	e	1	e	1
430	K	f	0.894	f	1	f	1
431	I	g	0.894	g	1	g	1
432	I	a	0.969	a	1	a	1
433	E	b	0.984	b	1	b	1
434	E	c	0.984	c	1	c	1
435	K	d	0.984	d	1	d	1
436	Q	e	1	e	1	e	1
437	R	f	1	f	1	f	1
438	R	g	1	g	1	g	1
439	L	a	1	a	1	a	1
440	D	b	1	b	1	b	1
441	E	c	1	c	1	c	1
442	A	d	1	d	1	d	1
443	E	e	1	e	1	e	1
444	K	f	1	f	1	f	1
445	A	g	1	g	1	g	1
446	L	a	1	a	1	a	1
447	S	b	1	b	1	b	1
448	E	c	1	c	1	c	1
449	L	d	1	d	1	d	1
450	R	e	1	e	1	e	1
451	T	f	0.998	f	0.999	f	1
452	V	g	0.982	g	0.999	g	0.999
453	Y	a	0.834	a	0.997	a	0.993
454	I	b	0.38	b	0.954	b	0.993
455	V	c	0.086	c	0.808	c	0.965
456	W	d	0.013	d	0.808	d	0.965
457	S	e	0.005	e	0.611	e	0.946
458	N	f	0.005	f	0.611	f	0.946
459	P	g	0	g	0.018	g	0.354
460	A	a	0	a	0.004	a	0.125
461	S	b	0	b	0.002	b	0.083
462	E	c	0	c	0.002	c	0.083
463	V	b	0	d	0.001	d	0.083
464	L	c	0	e	0	e	0.024
465	L	d	0	f	0	f	0.009
466	T	e	0	g	0	g	0.005
467	G	f	0	f	0	f	0
468	S	g	0	g	0	g	0
469	F	a	0	a	0	a	0
470	D	b	0.001	b	0	b	0
471	G	c	0.001	c	0	c	0
472	W	d	0.001	d	0	d	0
473	T	e	0.001	e	0	e	0
474	S	f	0.001	f	0	f	0
475	Q	e	0.001	g	0	g	0
476	R	f	0.001	a	0	a	0
477	R	g	0.001	b	0	b	0
478	M	a	0.001	c	0	c	0
479	E	b	0.001	d	0	d	0
480	R	e	0.001	e	0	e	0
481	S	f	0.001	f	0	f	0
482	E	g	0.001	g	0	g	0
483	R	a	0.001	a	0	a	0
484	G	b	0.001	b	0	b	0
485	T	c	0.001	c	0	c	0
486	F	d	0.001	d	0	d	0
487	S	e	0.001	e	0	e	0
488	L	f	0.001	f	0	f	0
489	N	g	0.001	g	0	g	0
490	L	a	0.001	a	0	a	0
491	R	b	0.001	b	0	b	0
492	L	c	0.001	c	0	c	0
493	Y	d	0.001	d	0	d	0
494	P	e	0	e	0	e	0
495	G	f	0	f	0	f	0
496	R	g	0	g	0	g	0
497	Y	a	0	a	0	a	0
498	E	b	0	b	0	b	0
499	I	c	0	c	0	c	0
500	K	d	0	d	0	d	0
501	F	c	0	e	0	e	0
502	I	f	0	f	0	f	0
503	V	g	0	e	0	g	0
504	D	f	0	f	0	f	0
505	G	g	0	g	0	g	0
506	V	a	0	e	0	e	0
507	W	b	0	f	0	f	0
508	R	c	0	g	0	g	0
509	N	e	0	e	0	a	0
510	D	f	0	f	0	b	0
511	P	g	0	g	0	c	0
512	L	a	0.001	a	0	d	0
513	R	b	0.001	b	0	e	0
514	P	c	0.001	c	0	f	0
515	L	d	0.002	d	0	g	0
516	V	e	0.002	e	0	a	0
517	S	f	0.002	f	0	b	0
518	N	g	0.002	g	0	c	0
519	N	a	0.002	a	0	d	0
520	G	b	0.002	b	0	e	0
521	H	c	0.002	c	0	f	0
522	E	d	0.002	d	0	g	0
523	N	e	0.002	e	0	a	0
524	N	f	0.002	f	0	b	0
525	L	g	0.002	g	0	c	0
526	L	a	0.002	a	0	d	0
527	T	b	0.002	b	0	e	0
528	V	c	0.002	c	0	f	0
529	T	e	0.001	d	0	g	0
