# Supplementary material for: PROTEIN TARGETING TO STARCH Is Required for Localising GRANULE-BOUND STARCH SYNTHASE to Starch Granules and for Normal Amylose Synthesis in Arabidopsis
Source: PLoS Biol. 2015 Feb 24;13(2):e1002080. doi: 10.1371/journal.pbio.1002080 (PMC4339375; doi:10.1371/journal.pbio.1002080)
Supplement: S5 Data — (XLSX) [file pbio.1002080.s005.xlsx]

## Sheet: Fig S1
		Replicate
Genotype	Timepoint	1	2	3	4	5	AVERAGE	SEM	p value
Col	0	0.206108	0.257657	0.21245	0.226402	0.136955	0.207914	0.0198434
	4	1.60401	2.24447	2.44357	1.88018	1.76116	1.98668	0.155539
	8	3.04995	4.42936	4.43412	4.0721	3.49885	3.89688	0.271898
	12	8.36957	7.16001	7.03828	6.60501	7.04496	7.24357	0.297003
	16	4.14954	4.67331	2.2966	3.63505		3.68862	0.510117
	20	1.68342	1.69379	1.57775	1.33264	1.24877	1.50727	0.0916797
	24	0.206108	0.257657	0.21245	0.226402	0.136955	0.207914	0.0198434
gbss	0	0.0734734	0.139779	0.145824	0.195949	0.182717	0.147549	0.0213657	0.0723941
	4	1.37063	2.14249	1.84134	1.82876	1.72661	1.78197	0.124087	0.335084
	8	3.83471	5.16856	4.38635	4.06158	2.59277	4.0088	0.419871	0.829485
	12	8.461	8.339	7.50151	6.19244	6.38498	7.37579	0.474515	0.820323
	16	3.55608	4.74603	4.26725	3.63325	3.64762	3.97004	0.232297	0.640595
	20	1.75161	1.31385	1.58032	1.06875	1.3665	1.4162	0.116856	0.557742
	24	0.0734734	0.139779	0.145824	0.195949	0.182717	0.147549	0.0213657	0.0723941
ptst	0	0.155425	0.192864	0.187686	0.110252	0.0987134	0.148988	0.0193546	0.0662448
	4	1.38804	1.94097	1.71229	1.74427	1.81624	1.72036	0.0919065	0.187236
	8	3.72276	4.16516	4.16149	3.55153	3.80669	3.88153	0.122174	0.960732
	12	8.09933	8.27472	7.74141	5.96417	6.15846	7.24762	0.492833	0.994589
	16	3.3808	4.06316	3.78696	3.06219	3.68524	3.59567	0.172327	0.871994
	20	2.04201	1.60067	1.19532	1.3164	1.03726	1.43833	0.176855	0.741083
	24	0.155425	0.192864	0.187686	0.110252	0.0987134	0.148988	0.0193546	0.0662448
									*two tailed t test between mutant and WT (Col)

## Sheet: Fig S2 A
Genotype:	Ws	ptst-2
Fraction	A595	A595		A595 = Absorbance at 595 nm
1	0.089	0.126
2	1.328	1.468
3	0.829	1.013
4	0.145	0.118
5	0.07	0.037
6	0.056	0.025
7	0.054	0.018
8	0.052	0.014
9	0.055	0.012
10	0.056	0.008
11	0.054	0.008
12	0.05	0.009
13	0.04	0.007
14	0.031	0.009
15	0.025	0.012
16	0.012	0.006
17	0.007	0.003
18	0.007	0.005
19	0.001	0.002
20	0.003	0.002

## Sheet: Fig S2 B
Genotype:	Col	sex4	ptst sex4	gbss sex4
Fraction	A595	A595	A595	A595		A595 = Absorbance at 595 nm
1	0.001	0.003	0.013	0.006
2	0.037	0.105	0.185	0.239
3	0.817	0.836	1.019	0.948
4	0.482	0.776	0.616	0.4
5	0.119	0.259	0.132	0.069
6	0.073	0.174	0.083	0.038
7	0.066	0.17	0.078	0.025
8	0.065	0.182	0.082	0.021
9	0.072	0.198	0.094	0.019
10	0.069	0.226	0.104	0.018
11	0.072	0.237	0.123	0.017
12	0.072	0.243	0.121	0.013
13	0.067	0.225	0.118	0.013
14	0.056	0.178	0.1	0.012
15	0.048	0.13	0.071	0.011
16	0.029	0.076	0.041	0.009
17	0.015	0.035	0.019	0.008
18	0.012	0.015	0.009	0.007
19	0.008	0.011	0.007	0.007
20	0.01	0.008	0.011	0.009

## Sheet: Fig S3
Lane	Band Intensity (Peak Area after Densitometry)
1	112113
2	96223.1
3	86106.8
4	58939
5	45002.2
6	30792
7	15004.8
8	1989.2
9	38319.1

## Sheet: Fig S7A
Genotype:		Col	Col	Col	Col	Col	Col		ptst-1	ptst-1	ptst-1	ptst-1	ptst-1	ptst-1			gbss	gbss	gbss	gbss	gbss	gbss
Replicate:		Replicate 1	Replicate 2	Replicate 3	Replicate 4	AVERAGE	SE		Replicate 1	Replicate 2	Replicate 3	Replicate 4	AVERAGE	SE	TTEST to WT		Replicate 1	Replicate 2	Replicate 3	Replicate 4	AVERAGE	SE
		Rel. Peak	Rel. Peak	Rel. Peak	Rel. Peak	Rel. Peak			Rel. Peak	Rel. Peak	Rel. Peak	Rel. Peak	Rel. Peak				Rel. Peak	Rel. Peak	Rel. Peak	Rel. Peak	Rel. Peak
	DP	Area.	Area.	Area.	Area.	Area.			Area.	Area.	Area.	Area.	Area.		p value		Area.	Area.	Area.	Area.	Area.
	2	0.0436107	0.0388444	0.0281579	0.0242456	0.0337147	0.00451651		0.0294806	0.0329206	0.0675318	0.0280577	0.0394977	0.00940029	0.606722		0.0214266	0.0316141	0.0312629	0.0344218	0.0296813	0.00284093
	3	0.185235	0.168326	0.132474	0.134023	0.155014	0.0130357		0.149277	0.15358	0.141469	0.13484	0.144791	0.00415769	0.500754		0.134482	0.154181	0.122974	0.150863	0.140625	0.00729078
	4	0.118759	0.12415	0.0998701	0.106192	0.112243	0.00558223		0.112001	0.112715	0.104935	0.102228	0.10797	0.00259713	0.523808		0.0898802	0.115344	0.098047	0.119052	0.105581	0.00695262
	5	0.163503	0.212806	0.15174	0.146737	0.168697	0.0151173		0.157414	0.193551	0.145423	0.162165	0.164638	0.0102612	0.832567		0.137583	0.196241	0.142604	0.164157	0.160146	0.0133408
	6	2.37617	2.60326	2.24712	2.22803	2.36364	0.0863816		2.17291	2.22599	2.15414	2.20403	2.18927	0.0159897	0.135485		2.14182	2.36395	2.20076	2.52805	2.30864	0.0869218
	7	3.41731	3.7615	3.21519	3.10715	3.37529	0.143892		3.05776	3.28948	3.21527	3.18309	3.1864	0.048321	0.286936		3.11758	3.46333	3.34492	3.63014	3.38899	0.107735
	8	3.39725	3.72936	3.26583	3.12544	3.37947	0.12916		3.10854	3.32538	3.2885	3.26388	3.24658	0.0477157	0.391731		3.17888	3.61129	3.48285	3.70349	3.49413	0.114407
	9	4.5979	5.13858	4.5256	4.23972	4.62545	0.187708		4.2256	4.51514	4.53942	4.34801	4.40704	0.0739442	0.341205		4.25836	4.81335	4.79828	5.07206	4.73551	0.171011
	10	5.83738	6.66386	5.81848	5.41818	5.93448	0.261638		5.38493	5.77337	5.84324	5.49224	5.62345	0.109884	0.334243		5.38355	6.06797	6.15816	6.36715	5.99421	0.212976
	11	6.35835	7.34433	6.42174	5.94168	6.51652	0.295762		5.91422	6.35015	6.45743	5.98219	6.176	0.134048	0.351106		5.88519	6.64019	6.83171	6.82431	6.54535	0.224468
	12	6.56083	7.61822	6.72094	6.16947	6.76736	0.306355		6.14065	6.59048	6.7656	6.17847	6.4188	0.154075	0.361707		6.0981	6.85893	7.16428	7.0836	6.80123	0.243115
	13	5.9451	6.88299	6.07594	5.70187	6.15148	0.255857		5.6759	6.0568	6.14057	5.67591	5.8873	0.123237	0.401236		5.64997	6.28043	6.52407	6.41208	6.21664	0.195339
	14	5.78121	6.60027	5.8855	5.53293	5.94998	0.229028		5.52816	5.86007	5.94857	5.51379	5.71265	0.112166	0.400638		5.50229	6.06269	6.30315	6.19053	6.01467	0.177714
	15	5.43759	6.1355	5.53731	5.24989	5.59007	0.191323		5.25133	5.53171	5.59715	5.23272	5.40323	0.0941002	0.426374		5.23098	5.68948	5.91148	5.79978	5.65793	0.149358
	16	4.87031	5.39106	4.90722	4.76249	4.98277	0.139518		4.76145	4.96227	4.97292	4.72313	4.85494	0.0655449	0.450882		4.7759	5.09132	5.23772	5.14506	5.0625	0.100204
	17	3.81651	4.12367	3.78378	3.8154	3.88484	0.0799708		3.8113	3.91343	3.84409	3.74274	3.82789	0.0354804	0.549473		3.87455	3.99088	4.05264	3.98124	3.97483	0.0369793
	18	2.7393	2.88956	2.67402	2.80438	2.77681	0.0460503		2.80044	2.83395	2.73172	2.72038	2.77162	0.0272855	0.926596		2.86297	2.86644	2.86829	2.8144	2.85302	0.0129218
	19	2.77827	2.88202	2.7221	2.85988	2.81057	0.0369768		2.85876	2.85908	2.76596	2.77332	2.81428	0.025817	0.937401		2.9094	2.87611	2.86559	2.79802	2.86228	0.0233662
	20	2.79542	2.84173	2.75824	2.90495	2.82509	0.0316271		2.8957	2.86881	2.78992	2.81988	2.84358	0.0237945	0.65807		2.94355	2.86766	2.84336	2.77446	2.85726	0.0348842
	21	2.84312	2.82033	2.82798	2.97744	2.86722	0.0370452		2.96535	2.90501	2.8501	2.9032	2.90591	0.0235529	0.417767		3.00314	2.88111	2.85541	2.77618	2.87896	0.0470307
	22	2.7525	2.65878	2.75618	2.90731	2.7687	0.0514089		2.89229	2.80565	2.76604	2.84944	2.82836	0.0272818	0.356528		2.92073	2.75993	2.72143	2.64478	2.76172	0.0581556
	23	2.57806	2.41079	2.59111	2.74444	2.5811	0.0681882		2.73028	2.61925	2.59001	2.69964	2.65979	0.033001	0.353347		2.75218	2.54057	2.50903	2.43184	2.55841	0.0685095
	24	2.38124	2.15403	2.40429	2.55814	2.37443	0.0832968		2.55084	2.41527	2.39872	2.52995	2.4737	0.0388904	0.337658		2.56594	2.33406	2.28011	2.20798	2.34702	0.0774069
	25	2.22567	1.94191	2.2565	2.40655	2.20766	0.0969917		2.4059	2.24823	2.24184	2.38881	2.3212	0.0441291	0.344156		2.40928	2.15387	2.09336	2.02507	2.1704	0.0838595
	26	2.06587	1.73017	2.09941	2.24641	2.03546	0.109054		2.25509	2.07976	2.08368	2.24157	2.16502	0.0481821	0.336508		2.24732	1.9708	1.90859	1.84317	1.99247	0.0888566
	27	1.90483	1.53131	1.94446	2.08541	1.8665	0.118259		2.10002	1.91237	1.92252	2.09555	2.00762	0.0521075	0.334512		2.08243	1.79478	1.73161	1.67456	1.82085	0.0905851
	28	1.72822	1.33487	1.76201	1.89682	1.68048	0.120821		1.91598	1.72453	1.73432	1.91358	1.8221	0.0535463	0.342409		1.89536	1.60126	1.5433	1.48827	1.63205	0.0907498
	29	1.55062	1.14835	1.58491	1.70595	1.49746	0.121045		1.72772	1.54345	1.55347	1.73303	1.63942	0.0525668	0.341336		1.70566	1.41519	1.3578	1.31497	1.44841	0.0881733
	30	1.38209	0.981087	1.41201	1.52124	1.32411	0.118185		1.54752	1.36658	1.37665	1.54748	1.45956	0.0508154	0.350807		1.5222	1.23928	1.18944	1.14767	1.27465	0.0846146
	31	1.23603	0.842389	1.26093	1.36158	1.17523	0.114219		1.38823	1.21379	1.22799	1.3904	1.3051	0.0487084	0.353893		1.36224	1.09277	1.0431	1.01016	1.12707	0.0802071
	32	1.10569	0.727532	1.12302	1.21762	1.04347	0.108145		1.24308	1.08181	1.09071	1.24519	1.1652	0.0456134	0.357774		1.21829	0.960758	0.91649	0.891347	0.996722	0.0752373
	33	0.983976	0.622348	0.998289	1.08335	0.921991	0.102261		1.1097	0.958869	0.966401	1.11161	1.03664	0.0427592	0.35914		1.08608	0.84208	0.801201	0.782266	0.877906	0.0705034
	34	0.876403	0.53133	0.885575	0.961267	0.813644	0.0960063		0.985	0.848289	0.853479	0.987143	0.918478	0.0390422	0.369446		0.963917	0.735403	0.700766	0.685351	0.771359	0.0650334
	35	0.772329	0.454327	0.783811	0.852508	0.715744	0.0889187		0.872616	0.746151	0.755502	0.876946	0.812804	0.0358443	0.369286		0.854319	0.64245	0.612378	0.604637	0.678446	0.0591888
	36	0.68358	0.385321	0.69695	0.756789	0.63066	0.083314		0.771309	0.658909	0.667094	0.781184	0.719624	0.0327956	0.377885		0.755058	0.558386	0.534377	0.530512	0.594583	0.0538456
	37	0.603651	0.323474	0.615687	0.674354	0.554292	0.0784736		0.683336	0.578221	0.588808	0.694489	0.636213	0.0305873	0.387231		0.668636	0.486268	0.468839	0.469443	0.523296	0.0486145
	38	0.535895	0.273738	0.557725	0.608178	0.493884	0.0749264		0.610614	0.514316	0.529895	0.623776	0.56965	0.0277637	0.399219		0.59895	0.428263	0.414518	0.417098	0.464707	0.0448468
	39	0.487208	0.237027	0.505196	0.555652	0.446271	0.0712364		0.552888	0.46501	0.489013	0.570791	0.519426	0.0252392	0.39138		0.542183	0.382314	0.371623	0.379886	0.419002	0.0411242
	40	0.447589	0.209531	0.467487	0.517063	0.410418	0.0685367		0.509946	0.426478	0.442041	0.525492	0.475989	0.0245075	0.42168		0.500761	0.350533	0.338906	0.350925	0.385281	0.0385941
	41	0.422063	0.190261	0.431755	0.486705	0.382696	0.0657049		0.47727	0.40036	0.417052	0.492758	0.44686	0.0225132	0.411863		0.474803	0.325809	0.316783	0.328076	0.361368	0.0378903
	42	0.403141	0.180284	0.413889	0.464375	0.365422	0.0631398		0.461635	0.383379	0.393725	0.466449	0.426297	0.0219164	0.417612		0.456557	0.310807	0.299022	0.312586	0.344743	0.0373925
	43	0.391363	0.17023	0.390588	0.44832	0.350125	0.0614698		0.445148	0.370965	0.372848	0.444613	0.408394	0.0210695	0.424442		0.443558	0.301418	0.290298	0.299173	0.333612	0.0367272
	44	0.380522	0.16505	0.379967	0.432142	0.339421	0.0593967		0.434711	0.360488	0.358852	0.427168	0.395305	0.020634	0.427943		0.432904	0.292694	0.279392	0.287897	0.323222	0.0366639
	45	0.372391	0.156901	0.353291	0.417269	0.324963	0.057603		0.42308	0.350061	0.345488	0.408829	0.381865	0.0199177	0.407236		0.423045	0.284083	0.269214	0.278283	0.313656	0.0365912
	46	0.358052	0.14898	0.340694	0.403211	0.312734	0.0561523		0.409916	0.341818	0.326588	0.391466	0.367447	0.0198049	0.413571		0.412869	0.275637	0.258308	0.26849	0.303826	0.036521
	47	0.347703	0.143343	0.324969	0.386422	0.300609	0.0539349		0.397391	0.330348	0.311959	0.372395	0.353023	0.0194598	0.415325		0.399154	0.265747	0.248233	0.256502	0.292409	0.035761
	48	0.335975	0.134203	0.30241	0.369185	0.285443	0.0522235		0.382949	0.315154	0.29733	0.355764	0.337799	0.0193903	0.402951		0.385917	0.257302	0.236289	0.245641	0.281287	0.0351402
	49	0.318728	0.124683	0.288989	0.35097	0.270843	0.0503368		0.365951	0.300854	0.277007	0.334334	0.319536	0.0194317	0.419383		0.368743	0.243579	0.221229	0.233534	0.266771	0.0342965
	50	0.305472	0.117371	0.268653	0.330677	0.255543	0.0477856		0.348399	0.285759	0.257	0.315873	0.301758	0.0196507	0.421801		0.351332	0.231466	0.206792	0.220834	0.252606	0.0332943
															no significant differences to WT at any DP

## Sheet: Fig S8
		Level of expression (signal intensity on Rice Genome 51K array)
	Probeset:	Os.11244.3.S1_x_at	Os.9212.1.S1_at	Os.22467.1.S1_at
		LOC_Os06g04200	LOC_Os07g22930	LOC_Os02g04330
Stage	Organ	OsGBSS1	OsGBSS2	OsPTST
seedling	coleoptile	298	440	1229
	leaf	818	11359	5838
shoot	leaf	1732	78557	13199
	sheath	318	8188	4570
caryopsis	embryo	20032	6868	1737
	endosperm	332792	3254	68793
